# Supplementary material for: Comparative proteomics of biofilm development in Pseudoalteromonas tunicata discovers a distinct family of Ca2+-dependent adhesins
Source: mBio. 2025 May 21;16(6):e01069-25. doi: 10.1128/mbio.01069-25 (PMC12153261; doi:10.1128/mbio.01069-25)
Supplement: Supplemental Tables — Tables S1–S7. [file mbio.01069-25-s0002.xlsx]

## Sheet: Table S1
							Biofilm pellicle samples																		Planktonic static samples									Planktonic shaking samples
NCBI accession	Uniprot Accesion	Gene_ID	Gene_ID_ALT	Description	PTM	Avg. Mass	#Spec B1-C-24	#Spec B1-C-48	#Spec B1-C-72	#Spec B1-E-24	#Spec B1-E-48	#Spec B1-E-72	#Spec B2-C-24	#Spec B2-C-48	#Spec B2-C-72	#Spec B2-E-24	#Spec B2-E-48	#Spec B2-E-72	#Spec B3-C-24	#Spec B3-C-48	#Spec B3-C-72	#Spec B3-E-24	#Spec B3-E-48	#Spec B3-E-72	#Spec M1-24	#Spec M1-48	#Spec M1-72	#Spec M2-24	#Spec M2-48	#Spec M2-72	#Spec M3-24	#Spec M3-48	#Spec M3-72	#Spec P1	#Spec P2	#Spec P3
EAR30327.1	A4C445	PTD2_02121	PTD2_02121	VCBS	Carbamidomethylation; Oxidation (M); Deamidation (NQ)	172055	167	72	102	140	22	105	46	59	63	67	70	84	87	70	175	96	134	169	1	2	15	0	1	9	1	6	15	0	0	0
EAR26516.1	A4CFH8	PTD2_22582	PTD2_22582	Peptidoglycan-associated protein	Oxidation (M); Deamidation (NQ)	19683	75	65	62	112	32	77	78	72	57	92	76	152	55	68	182	88	96	162	27	14	12	35	18	8	46	41	35	0	0	6
EAR30706.1	A4C574	PTD2_04016	PTD2_04016	ATP-grasp domain-containing protein	Carbamidomethylation; Oxidation (M); Deamidation (NQ)	52579	123	9	68	126	26	67	57	56	53	108	64	57	57	41	125	144	139	97	0	2	1	0	0	0	6	0	2	0	0	0
EAR27711.1	A4CBH4	PTD2_17855	PTD2_17855	Dipeptidyl-peptidase	Carbamidomethylation; Oxidation (M); Deamidation (NQ)	80461	55	15	27	47	10	45	45	30	32	81	44	16	52	40	69	103	58	114	6	4	0	2	2	0	40	22	6	0	0	0
EAR26758.1	A4CEM9	PTD2_16476	PTD2_16476	Putative type IV pilus biogenesis protein PilQ (Cytoplasmic ATPase)	Deamidation (NQ)	73038	22	11	9	23	5	24	11	6	10	12	6	20	19	4	40	20	24	54	1	5	11	4	3	40	7	11	36	0	0	1
EAR27273.1	A4CCI0	PTD2_14577	PTD2_14577	Predicted calcium-binding protein	Carbamidomethylation; Deamidation (NQ)	209597	54	8	39	33	13	36	37	16	22	25	21	35	12	8	54	58	37	48	2	14	11	2	16	10	18	28	77	0	0	0
EAR30476.1	A4C4J4	PTD2_02866	PTD2_02866	Chaperone protein DnaJ	Carbamidomethylation; Deamidation (NQ)	41047	43	22	38	52	26	45	40	26	21	52	22	24	61	23	51	60	55	48	6	0	0	2	0	0	2	0	0	0	0	0
EAR30609.1	A4C4X7	PTD2_03531	PTD2_03531	2' 3'-cyclic nucleotide 2'-phosphodiesterase/3'-nucleotidase bifunctional periplasmic protein	Oxidation (M); Deamidation (NQ)	74130	436	88	79	374	67	119	278	139	137	336	151	174	93	49	180	315	187	263	28	54	78	16	21	50	106	123	180	0	0	0
EAR27464.1	A4CD21	PTD2_15532	PTD2_15532	Peptidyl-prolyl cis-trans isomerase D (PPIase D) (Rotamase D)	Deamidation (NQ)	70172	43	9	5	16	3	13	11	2	4	9	10	16	14	3	23	12	18	31	16	0	0	4	0	0	21	0	0	0	0	1
EAR28309.1	A4CAA1	PTD2_20877	PTD2_20877	Major NAD(P)H-flavin oxidoreductase	Oxidation (M); Deamidation (NQ)	24393	19	10	21	14	9	22	13	19	12	27	26	10	14	13	28	34	17	34	0	0	0	0	0	0	0	0	0	0	0	0
EAR26410.1	A4CFS2	PTD2_09647	PTD2_09647	Peptidyl-prolyl cis-trans isomerase	Oxidation (M); Deamidation (NQ)	27302	77	50	53	79	15	94	49	30	37	29	38	57	111	54	157	81	120	163	24	21	9	20	18	17	51	57	54	0	1	9
EAR28471.1	A4CAR3	PTD2_21687	PTD2_21687	Pyrimidine/purine nucleoside phosphorylase	Oxidation (M); Deamidation (NQ)	11802	8	4	8	8	2	10	7	5	4	11	11	5	7	10	14	17	12	13	0	0	0	0	0	0	0	0	0	0	0	0
EAR27747.1	A4CBL0	PTD2_18035	PTD2_18035	Uncharacterized protein	Carbamidomethylation; Oxidation (M); Deamidation (NQ)	114174	129	28	43	117	5	74	15	23	50	68	39	98	28	16	99	91	49	171	49	55	104	27	35	85	131	115	261	1	3	10
EAR26625.1	A4CF77	PTD2_00412	PTD2_00412	Uncharacterized protein	Carbamidomethylation; Oxidation (M); Deamidation (NQ)	16186	36	49	100	42	19	105	51	75	75	46	78	127	49	56	157	60	110	164	8	16	44	7	20	30	8	18	62	0	1	5
EAR28769.1	A4C854	PTD2_06994	PTD2_06994	Uncharacterized protein	Oxidation (M); Deamidation (NQ)	27711	49	18	28	47	2	22	59	35	57	101	44	47	42	59	79	108	58	65	0	18	21	3	34	71	5	17	43	0	0	0
EAR28012.1	A4CCC5	PTD2_19360	PTD2_19360	2-oxoisovalerate dehydrogenase subunit alpha	Carbamidomethylation; Deamidation (NQ)	43819	24	2	3	25	0	5	4	5	3	10	8	6	5	5	10	28	14	11	0	0	0	0	0	0	8	0	0	0	0	0
EAR29756.1	A4C702	PTD2_13089	PTD2_13089	Uncharacterized protein	Carbamidomethylation; Deamidation (NQ)	16267	20	10	8	30	6	9	14	11	0	24	4	1	16	9	11	22	10	10	0	0	0	0	0	0	0	0	0	0	0	0
EAR26627.1	A4CF79	PTD2_00422	PTD2_00422	PKD domain protein	Carbamidomethylation; Oxidation (M); Deamidation (NQ)	85330	37	8	21	40	14	55	7	13	43	27	19	67	27	24	169	74	41	123	1	9	19	1	5	12	2	9	29	0	0	0
EAR29573.1	A4C6G9	PTD2_12174	PTD2_12174	Flagellar hook protein FlgE	Deamidation (NQ)	51449	16	1	7	9	3	18	17	14	15	13	10	18	4	2	33	12	19	47	2	7	0	4	3	4	7	7	8	0	0	0
EAR26820.1	A4CEU1	PTD2_16786	PTD2_16786	Phosphoenolpyruvate carboxykinase (ATP)	Carbamidomethylation; Oxidation (M); Deamidation (NQ)	56017	195	30	23	144	20	26	61	25	10	87	12	1	51	36	38	136	46	28	0	0	0	0	0	0	0	0	1	0	0	3
EAR27956.1	A4CC69	PTD2_19080	PTD2_19080	Outer-membrane lipoprotein carrier protein	Oxidation (M); Deamidation (NQ)	23027	6	3	2	4	2	1	4	1	2	6	0	4	5	4	16	8	2	10	4	2	0	1	0	0	1	1	2	0	0	0
EAR30061.1	A4C3C9	PTD2_00791	PTD2_00791	Uncharacterized protein	Carbamidomethylation; Oxidation (M); Deamidation (NQ)	20947	11	12	14	3	3	33	7	6	8	12	2	13	7	6	38	9	14	33	0	0	0	0	0	0	0	0	0	0	0	0
EAR29810.1	A4C756	PTD2_13359	PTD2_13359	Putative alkaline phosphatase	Deamidation (NQ)	66849	16	0	4	17	4	9	16	6	5	23	13	4	15	1	38	26	9	37	1	8	45	0	11	21	5	28	63	0	0	0
EAR28646.1	A4C7T1	PTD2_06379	PTD2_06379	TonB-dependent receptor	Carbamidomethylation; Oxidation (M); Deamidation (NQ)	105707	122	17	100	99	13	161	9	44	58	33	26	73	21	27	148	66	77	208	11	15	28	12	16	8	55	50	67	0	0	1
EAR26629.1	A4CF81	PTD2_00432	PTD2_00432	Uncharacterized protein	Carbamidomethylation; Deamidation (NQ)	72049	38	13	41	19	7	51	7	21	9	11	15	14	16	18	72	11	44	58	0	0	0	0	0	0	1	0	9	0	0	0
EAR28709.1	A4C7Z4	PTD2_06694	PTD2_06694	MSHA pilin protein MshA	Deamidation (NQ)	18652	42	11	11	8	13	24	13	12	9	12	7	24	7	5	12	6	11	34	4	1	0	1	0	0	12	15	9	0	0	1
EAR28359.1	A4CAF1	PTD2_21127	PTD2_21127	Uncharacterized protein	Carbamidomethylation; Oxidation (M); Deamidation (NQ)	13232	153	149	60	219	68	105	237	143	259	237	103	229	416	227	323	266	281	390	53	35	6	51	42	33	59	74	28	2	19	56
EAR28163.1	A4C9V5	PTD2_20147	PTD2_20147	GP-PDE domain-containing protein	Carbamidomethylation; Deamidation (NQ)	45108	23	7	9	13	8	7	13	9	6	11	1	1	11	8	12	9	17	8	0	0	0	0	0	0	0	0	0	0	0	0
EAR26932.1	A4CEC0	PTD2_10138	PTD2_10138	Alkaline phosphatase	Carbamidomethylation; Oxidation (M); Deamidation (NQ)	64675	743	492	495	935	292	380	156	259	206	481	337	203	141	199	184	672	242	279	109	234	593	102	214	417	140	324	505	2	0	0
EAR28014.1	A4CCC7	PTD2_19370	PTD2_19370	Dihydrolipoamide acetyltransferase component of pyruvate dehydrogenase complex	Carbamidomethylation; Oxidation (M); Deamidation (NQ)	55878	21	3	5	17	9	8	4	1	4	11	8	10	10	4	24	42	8	18	2	0	0	1	0	0	3	0	0	0	0	0
EAR26622.1	A4CF74	PTD2_00397	PTD2_00397	Uncharacterized protein	Carbamidomethylation; Deamidation (NQ)	20611	7	5	8	9	7	9	6	5	2	4	5	16	8	2	36	9	18	31	0	1	2	0	1	4	2	6	11	0	0	0
EAR29229.1	A4C9G4	PTD2_09294	PTD2_09294	DNA topoisomerase III	Deamidation (NQ)	3096	16	32	48	22	35	42	19	36	24	45	40	31	31	37	49	24	42	37	0	0	0	0	0	0	0	0	0	0	0	0
EAR29921.1	A4C7G7	PTD2_13914	PTD2_13914	2Fe-2S ferredoxin	Carbamidomethylation	12303	7	1	2	8	0	4	5	2	0	8	4	2	2	1	5	4	3	6	0	0	0	0	0	0	1	0	0	0	0	0
EAR30612.1	A4C4Y0	PTD2_03546	PTD2_03546	Uncharacterized protein	Carbamidomethylation; Oxidation (M); Deamidation (NQ)	25174	153	112	259	200	88	632	67	179	410	98	185	121	120	164	754	305	353	610	3	33	69	4	14	78	6	27	138	4	0	3
EAR30689.1	A4C557	PTD2_03931	PTD2_03931	Uncharacterized protein	Carbamidomethylation; Oxidation (M); Deamidation (NQ)	86983	33	7	13	26	3	26	3	10	6	5	3	28	7	1	59	16	17	52	0	8	23	0	1	12	6	16	40	0	0	0
EAR29141.1	A4C976	PTD2_08854	PTD2_08854	Putative secreted serine protease subtilisin family possibly excreted	Carbamidomethylation; Deamidation (NQ)	87109	53	2	13	76	2	34	4	9	26	10	8	33	9	1	37	31	17	69	0	35	150	0	41	123	0	16	133	0	0	0
EAR30610.1	A4C4X8	PTD2_03536	PTD2_03536	Uncharacterized protein	Deamidation (NQ)	77551	145	31	14	131	11	11	44	19	6	64	6	8	41	23	28	67	26	19	46	89	167	13	49	103	61	87	177	0	1	0
EAR30268.1	A4C3Y6	PTD2_01826	PTD2_01826	Outer membrane protein	Oxidation (M); Deamidation (NQ)	101081	250	25	23	176	6	67	8	24	23	17	6	14	27	21	101	78	62	115	4	7	11	5	0	0	24	24	49	0	0	0
EAR30259.1	A4C3X7	PTD2_01781	PTD2_01781	Uncharacterized protein	Oxidation (M); Deamidation (NQ)	22204	62	7	8	32	9	31	9	2	8	8	1	15	19	6	62	37	13	94	0	0	0	0	0	0	1	0	0	0	0	0
EAR27998.1	A4CCB1	PTD2_19290	PTD2_19290	Succinate dehydrogenase iron-sulfur subunit	Carbamidomethylation; Deamidation (NQ)	26659	31	9	9	12	3	7	9	11	5	2	8	6	9	0	9	2	3	25	1	0	0	0	0	0	2	0	0	0	0	1
EAR30382.1	A4C4A0	PTD2_02396	PTD2_02396	Uncharacterized protein	Carbamidomethylation; Deamidation (NQ)	98649	99	4	32	58	1	37	6	4	14	8	8	20	13	10	51	26	22	73	3	2	5	1	2	0	20	25	50	0	0	1
EAR26933.1	A4CEC1	PTD2_10143	PTD2_10143	Alkaline phosphatase family protein	Carbamidomethylation; Oxidation (M); Deamidation (NQ)	55689	562	331	115	805	71	121	74	88	160	399	119	219	65	101	124	546	88	167	79	119	327	49	112	216	131	234	323	3	0	0
EAR26615.1	A4CF67	PTD2_00362	PTD2_00362	Putative extracellular serine protease	Carbamidomethylation; Deamidation (NQ)	84664	55	6	48	47	2	67	19	13	12	14	6	19	34	10	48	31	21	73	0	6	16	0	0	0	20	10	46	0	0	0
EAR28346.1	A4CAD8	PTD2_21062	PTD2_21062	Uncharacterized protein	Carbamidomethylation; Oxidation (M); Deamidation (NQ)	23977	170	53	79	111	7	129	1	22	33	17	28	67	40	25	273	107	70	333	1	4	4	0	0	0	6	4	14	0	0	0
EAR30496.1	A4C4L4	PTD2_02966	PTD2_02966	Uridine phosphorylase	Carbamidomethylation; Deamidation (NQ)	27334	13	0	4	9	0	13	3	2	2	9	2	9	6	4	24	23	7	34	0	0	0	0	0	2	1	3	9	0	0	0
EAR29359.1	A4C5V5	PTD2_11104	PTD2_11104	ABC-type transport system involved in lipoprotein release permease component-like		50642	15	3	6	6	1	7	3	4	2	1	2	1	1	1	3	0	6	14	0	0	0	0	0	0	0	0	0	0	0	0
EAR26568.1	A4CFD0	PTD2_09484	PTD2_09484	Adenosine deaminase	Carbamidomethylation; Deamidation (NQ)	12725	5	1	2	7	0	3	2	1	1	3	3	5	7	0	3	5	4	4	0	0	0	0	0	0	0	0	1	0	0	0
EAR26510.1	A4CFH2	PTD2_22552	PTD2_22552	Outer membrane protein A	Carbamidomethylation; Oxidation (M); Deamidation (NQ)	38678	56	53	57	35	37	60	65	51	32	52	50	18	98	64	67	43	86	61	4	0	0	8	0	0	8	7	5	1	2	17
EAR29859.1	A4C7A5	PTD2_13604	PTD2_13604	2 3-bisphosphoglycerate-independent phosphoglycerate mutase	Carbamidomethylation; Oxidation (M); Deamidation (NQ)	56395	42	2	3	35	1	4	12	3	6	29	4	4	11	8	31	60	21	20	5	22	26	2	35	42	20	42	61	0	0	1
EAR30584.1	A4C4V2	PTD2_03406	PTD2_03406	Putative Outer membrane protein with a TonB box	Carbamidomethylation; Oxidation (M); Deamidation (NQ)	114804	195	18	68	126	7	141	16	35	29	31	5	23	30	18	163	66	70	170	4	2	3	3	0	0	13	10	24	1	0	1
EAR30418.1	A4C4D6	PTD2_02576	PTD2_02576	DUF1338 domain-containing protein	Carbamidomethylation; Deamidation (NQ)	29921	49	3	12	76	0	11	1	4	10	12	6	23	9	4	34	54	13	44	7	1	2	0	1	0	10	41	35	0	0	0
EAR26624.1	A4CF76	PTD2_00407	PTD2_00407	Uncharacterized protein	Carbamidomethylation; Deamidation (NQ)	21493	7	11	29	3	13	57	6	17	29	2	6	15	15	23	78	17	30	66	2	15	28	1	10	20	5	13	31	0	0	0
EAR28280.1	A4CA72	PTD2_20732	PTD2_20732	Uncharacterized protein	Carbamidomethylation; Deamidation (NQ)	16486	16	3	9	2	0	11	1	9	10	7	2	8	6	12	29	11	7	17	6	78	156	5	67	158	6	55	194	0	0	0
EAR29591.1	A4C6I7	PTD2_12264	PTD2_12264	Uncharacterized protein	Carbamidomethylation; Oxidation (M); Deamidation (NQ)	23324	64	32	66	88	20	85	81	70	103	91	67	48	14	16	57	61	66	90	30	27	13	11	17	9	41	17	21	2	6	9
EAR26759.1	A4CEN0	PTD2_16481	PTD2_16481	Putative Type IV pilus biogenesis protein PilP	Carbamidomethylation	19856	11	5	2	7	1	1	4	4	1	2	3	1	6	1	2	4	4	1	0	0	0	0	0	0	0	0	0	0	0	0
EAR29057.1	A4C8Z2	PTD2_08434	PTD2_08434	Uncharacterized protein	Carbamidomethylation; Oxidation (M); Deamidation (NQ)	12423	62	23	39	42	21	26	28	42	20	52	28	22	37	38	23	41	28	25	21	15	6	15	19	5	22	15	15	1	0	7
EAR29154.1	A4C989	PTD2_08919	PTD2_08919	Uncharacterized protein	Carbamidomethylation; Oxidation (M); Deamidation (NQ)	20337	80	9	4	60	1	16	15	6	12	36	14	25	10	9	33	68	20	40	19	8	4	3	17	4	16	29	20	0	0	5
EAR28879.1	A4C8G4	PTD2_07544	PTD2_07544	Putative orphan protein	Deamidation (NQ)	28571	12	0	4	9	0	6	0	2	3	1	0	5	5	2	4	3	2	8	0	0	0	0	0	0	0	0	0	0	0	0
EAR30754.1	A4C5C2	PTD2_04256	PTD2_04256	Uncharacterized protein	Carbamidomethylation	19648	2	2	0	0	0	3	0	1	2	4	3	3	4	4	7	11	4	6	0	0	0	0	0	0	1	0	0	0	0	0
EAR26626.1	A4CF78	PTD2_00417	PTD2_00417	Uncharacterized protein	Carbamidomethylation; Deamidation (NQ)	18313	5	0	3	4	0	5	0	2	2	4	1	3	0	2	12	5	4	14	0	0	2	0	0	3	0	2	13	0	0	0
EAR29805.1	A4C751	PTD2_13334	PTD2_13334	Phosphate-binding protein	Carbamidomethylation; Oxidation (M); Deamidation (NQ)	35198	127	34	13	130	12	114	37	80	52	163	75	60	181	95	335	272	167	196	9	16	9	3	3	4	44	39	57	0	1	28
EAR29314.1	A4C5R0	PTD2_10879	PTD2_10879	Protein TonB	Deamidation (NQ)	22692	18	19	54	19	16	18	18	40	13	39	48	20	16	17	25	29	32	25	4	1	0	4	0	0	4	0	0	0	1	0
EAR29670.1	A4C6R6	PTD2_12659	PTD2_12659	Na(+)-translocating NADH-quinone reductase subunit F	Carbamidomethylation; Deamidation (NQ)	45125	26	0	14	17	4	8	7	1	0	12	5	0	5	2	22	16	8	6	0	0	0	0	0	0	2	0	0	0	0	0
EAR30271.1	A4C3Y9	PTD2_01841	PTD2_01841	Protein TonB	Oxidation (M)	21788	17	6	1	16	2	0	9	4	2	12	6	4	13	5	2	7	3	1	0	0	0	0	0	0	0	0	0	0	0	1
EAR30305.1	A4C423	PTD2_02011	PTD2_02011	Isochorismatase family protein	Carbamidomethylation; Oxidation (M); Deamidation (NQ)	18674	14	0	3	12	0	4	3	2	5	10	4	6	1	0	4	8	0	3	0	0	0	0	0	0	0	0	0	0	0	0
EAR28681.1	A4C7W6	PTD2_06554	PTD2_06554	Hypothetical Zn-dependent peptidase	Deamidation (NQ)	54220	52	1	16	64	0	13	9	1	5	27	2	2	12	3	41	41	10	36	0	0	0	0	0	0	3	0	0	0	0	0
EAR26630.1	A4CF82	PTD2_00437	PTD2_00437	Uncharacterized protein	Carbamidomethylation; Oxidation (M); Deamidation (NQ)	33355	15	3	20	10	4	44	1	21	29	6	26	35	5	3	51	8	34	77	0	8	8	1	10	14	0	11	35	0	0	0
EAR28577.1	A4CB19	PTD2_22217	PTD2_22217	Putative orphan protein	Deamidation (NQ)	6492	9	4	4	4	1	14	10	2	1	9	3	1	15	13	16	14	11	17	0	1	8	0	0	0	4	2	4	0	0	1
EAR27758.1	A4CBM1	PTD2_18090	PTD2_18090	Peptidase putative	Carbamidomethylation; Deamidation (NQ)	75738	47	1	9	40	0	14	14	1	0	8	6	2	18	3	25	54	9	27	1	2	10	0	0	3	45	58	77	0	0	0
EAR27023.1	A4CDI1	PTD2_05115	PTD2_05115	Putative orphan protein	Deamidation (NQ)	16954	15	3	1	13	0	7	9	13	3	6	2	6	1	2	20	19	13	17	7	5	15	2	2	10	12	19	24	0	0	0
EAR28645.1	A4C7T0	PTD2_06374	PTD2_06374	TonB-dependent receptor	Carbamidomethylation; Oxidation (M); Deamidation (NQ)	109413	42	5	37	22	8	81	3	14	14	6	12	35	8	6	43	20	34	88	0	2	5	0	0	0	10	19	44	0	0	1
EAR28033.1	A4C9H5	PTD2_19497	PTD2_19497	VioE domain-containing protein	Carbamidomethylation; Deamidation (NQ)	23229	9	1	9	2	5	7	18	10	9	34	29	9	20	31	29	20	25	32	0	0	0	0	0	0	0	0	0	0	0	0
EAR28035.1	A4C9H7	PTD2_19507	PTD2_19507	VioC monooxygenase	Carbamidomethylation	48330	17	2	1	3	1	2	2	2	0	3	2	0	3	1	2	1	8	9	0	0	0	0	0	0	0	0	0	0	0	0
EAR28177.1	A4C9W9	PTD2_20217	PTD2_20217	Uncharacterized protein	Carbamidomethylation; Oxidation (M); Deamidation (NQ)	82964	35	6	21	49	8	15	10	27	38	36	60	100	11	8	36	31	41	40	0	0	6	1	0	3	0	3	8	0	0	0
EAR27994.1	A4CCA7	PTD2_19270	PTD2_19270	Citrate synthase	Carbamidomethylation; Oxidation (M); Deamidation (NQ)	47838	107	4	8	110	1	17	2	8	25	42	6	70	10	6	93	134	18	85	0	0	0	0	0	0	28	33	35	0	0	0
EAR26621.1	A4CF73	PTD2_00392	PTD2_00392	Uncharacterized protein	Carbamidomethylation; Deamidation (NQ)	18435	4	1	4	4	1	13	1	3	6	2	1	3	6	2	30	8	7	14	2	3	4	0	4	5	0	2	5	0	0	0
EAR27237.1	A4CCE4	PTD2_14397	PTD2_14397	Dihydrodipicolinate synthetase family protein	Carbamidomethylation; Oxidation (M); Deamidation (NQ)	33357	322	60	19	334	16	26	39	15	17	65	32	50	69	29	65	300	42	45	8	5	31	1	1	15	96	59	238	0	1	13
AAL76235.1	Q8RTJ0	PTD2_11144	PTD2_11144	LppA	Carbamidomethylation; Deamidation (NQ)	43201	13	2	8	7	1	3	1	10	1	7	3	4	3	8	3	8	7	8	0	1	0	0	0	0	1	1	1	0	0	0
EAR28270.1	A4CA62	PTD2_20682	PTD2_20682	Uncharacterized protein	Oxidation (M); Deamidation (NQ)	14358	21	0	12	12	0	42	2	14	30	5	18	34	6	6	86	18	23	78	0	0	4	0	0	0	0	0	5	0	0	0
EAR28013.1	A4CCC6	PTD2_19365	PTD2_19365	2-oxoisovalerate dehydrogenase beta subunit (Branched-chain alpha-keto acid dehydrogenase E1 component beta chain)	Carbamidomethylation; Deamidation (NQ)	35556	29	2	5	30	1	3	2	5	15	28	12	51	9	8	10	38	11	16	3	1	0	2	2	0	16	3	2	0	0	0
EAR30468.1	A4C4I6	PTD2_02826	PTD2_02826	Bacterioferritin	Carbamidomethylation; Oxidation (M); Deamidation (NQ)	18160	48	14	9	60	4	31	32	9	7	34	12	20	68	48	64	76	33	46	11	42	63	6	13	29	8	23	48	0	1	9
EAR26890.1	A4CE78	PTD2_09928	PTD2_09928	Putative lipoprotein		23050	8	0	3	2	1	11	0	3	2	2	1	3	3	2	24	8	5	15	1	0	0	0	0	0	11	3	4	0	0	0
EAR27775.1	A4CBN8	PTD2_18175	PTD2_18175	Putative TonB-dependent receptor	Oxidation (M); Deamidation (NQ)	78613	85	6	19	27	4	28	5	5	3	5	1	1	11	2	35	20	13	85	0	0	0	0	0	0	3	0	2	0	0	0
EAR29661.1	A4C6Q7	PTD2_12614	PTD2_12614	Uncharacterized protein	Carbamidomethylation; Oxidation (M); Deamidation (NQ)	106494	80	11	47	41	0	76	0	14	54	9	13	53	6	2	65	14	32	100	1	6	3	2	0	0	9	5	7	0	0	0
EAR29341.1	A4C5T7	PTD2_11014	PTD2_11014	Putative orphan protein	Carbamidomethylation; Oxidation (M); Deamidation (NQ)	24193	43	0	6	62	0	8	1	1	8	14	11	25	12	6	47	52	11	36	3	0	0	3	0	0	22	11	9	0	1	3
EAR30586.1	A4C4V4	PTD2_03416	PTD2_03416	Homogentisate 1 2-dioxygenase	Oxidation (M); Deamidation (NQ)	48270	19	1	8	16	0	5	0	2	3	6	0	1	4	2	12	25	7	24	1	2	0	0	0	0	9	7	4	0	0	1
EAR29565.1	A4C6G1	PTD2_12134	PTD2_12134	Flagellin	Oxidation (M); Deamidation (NQ)	60721	73	23	53	71	11	137	54	77	53	61	55	96	25	23	134	67	100	186	14	12	13	14	2	8	33	36	34	1	4	27
EAR28109.1	A4C9Q1	PTD2_19877	PTD2_19877	DNA gyrase subunit A	Deamidation (NQ)	100099	15	12	3	21	12	0	8	6	3	27	6	5	19	17	3	16	28	7	1	0	2	0	1	1	34	27	22	0	0	1
EAR26785.1	A4CEQ6	PTD2_16611	PTD2_16611	DUF676 domain-containing protein	Carbamidomethylation; Deamidation (NQ)	50404	2	7	18	0	2	35	1	13	17	2	8	22	4	2	40	0	10	51	2	8	11	0	0	5	8	20	54	0	0	0
EAR29116.1	A4C951	PTD2_08729	PTD2_08729	Outer membrane channel protein	Oxidation (M); Deamidation (NQ)	49747	115	6	28	89	1	76	12	4	26	14	6	40	27	9	101	41	44	138	9	6	11	2	6	0	36	21	47	1	0	0
EAR27270.1	A4CCH7	PTD2_14562	PTD2_14562	Putative lipoprotein	Deamidation (NQ)	63598	8	0	1	3	0	3	0	1	0	1	0	2	0	1	4	5	1	6	0	0	0	0	0	0	7	0	0	0	0	0
EAR27863.1	A4CBX6	PTD2_18615	PTD2_18615	Uncharacterized protein	Deamidation (NQ)	44500	101	12	4	63	7	7	9	5	0	1	3	0	15	10	25	18	6	38	0	0	4	0	0	0	2	7	14	0	0	0
EAR28005.1	A4CCB8	PTD2_19325	PTD2_19325	Flavodoxin	Carbamidomethylation; Deamidation (NQ)	19893	20	2	6	17	0	5	11	4	0	21	3	0	8	3	11	17	9	12	0	0	0	0	0	0	0	0	0	0	1	0
EAR28273.1	A4CA65	PTD2_20697	PTD2_20697	Uncharacterized protein	Oxidation (M); Deamidation (NQ)	26884	2	1	13	1	2	18	5	20	13	4	19	24	3	3	40	2	8	33	0	0	0	0	0	0	0	0	0	0	0	0
EAR26976.1	A4CEG4	PTD2_10358	PTD2_10358	LTD domain-containing protein	Carbamidomethylation; Deamidation (NQ)	94601	125	7	10	70	4	5	31	34	0	25	0	2	12	12	16	30	22	38	0	0	0	0	0	0	0	0	4	0	0	0
EAR27913.1	A4CC26	PTD2_18865	PTD2_18865	S-(hydroxymethyl)glutathione dehydrogenase	Carbamidomethylation	40214	11	5	2	10	4	0	16	14	1	28	7	4	10	10	1	11	7	2	0	0	0	0	0	0	0	0	0	0	0	0
EAR29563.1	A4C6F9	PTD2_12124	PTD2_12124	Flagellin	Oxidation (M); Deamidation (NQ)	60109	113	65	118	126	57	315	132	242	193	165	181	239	53	76	253	120	277	381	56	49	46	56	54	41	81	75	72	4	35	79
EAR29318.1	A4C5R4	PTD2_10899	PTD2_10899	Uncharacterized protein	Oxidation (M); Deamidation (NQ)	29019	71	28	16	35	8	24	34	47	19	26	23	6	36	34	44	16	28	46	17	5	0	24	5	0	35	5	0	0	4	10
EAR30224.1	A4C3U2	PTD2_01606	PTD2_01606	OmpA family protein	Deamidation (NQ)	63780	24	0	0	9	1	3	17	9	0	38	6	4	16	3	42	19	16	17	0	0	0	0	0	0	1	8	3	0	0	0
EAR28624.1	A4C7Q9	PTD2_06269	PTD2_06269	Heavy metal efflux pump CzcA family protein		112383	13	13	17	6	4	0	13	13	8	7	5	0	8	15	1	6	9	0	1	1	0	0	0	0	0	0	0	0	0	0
EAR30810.1	A4C5H8	PTD2_04536	PTD2_04536	Uncharacterized protein	Carbamidomethylation; Deamidation (NQ)	25028	24	1	16	15	0	36	1	5	6	3	3	10	7	2	33	23	14	46	0	0	0	0	0	0	0	2	2	0	1	0
EAR28477.1	A4CAR9	PTD2_21717	PTD2_21717	Cbb3-type cytochrome c oxidase subunit		35174	7	0	0	5	0	2	0	2	0	1	2	2	1	0	2	2	2	5	1	0	0	0	0	0	4	0	0	0	0	0
EAR26798.1	A4CER9	PTD2_16676	PTD2_16676	Uncharacterized protein	Deamidation (NQ)	30179	19	2	2	9	1	17	0	0	1	7	6	2	9	1	35	25	13	47	0	0	1	0	2	5	1	1	21	0	0	0
EAR29673.1	A4C6R9	PTD2_12674	PTD2_12674	Na(+)-translocating NADH-quinone reductase subunit C		27094	15	0	6	6	0	13	2	3	0	4	2	2	5	0	1	3	6	11	0	0	0	0	0	0	7	7	1	0	0	0
EAR30537.1	A4C4Q5	PTD2_03171	PTD2_03171	Putative metal-dependent dipeptidase	Carbamidomethylation; Oxidation (M); Deamidation (NQ)	44849	107	14	15	104	9	22	5	11	19	27	16	21	16	6	30	105	15	43	44	29	78	32	17	72	114	110	184	1	4	13
EAR30168.1	A4C3N6	PTD2_01326	PTD2_01326	OmpA-like transmembrane domain protein	Oxidation (M); Deamidation (NQ)	107158	4	0	3	3	0	6	1	1	4	3	4	4	3	0	23	4	8	20	0	0	3	1	1	1	0	4	7	0	0	0
EAR27009.1	A4CDG7	PTD2_05045	PTD2_05045	LysM domain-containing protein	Oxidation (M); Deamidation (NQ)	41947	6	1	4	1	1	2	12	2	5	4	3	7	1	2	18	1	3	6	0	0	0	0	0	0	0	0	0	0	0	0
EAR27997.1	A4CCB0	PTD2_19285	PTD2_19285	Succinate dehydrogenase flavoprotein subunit	Carbamidomethylation; Oxidation (M); Deamidation (NQ)	64327	36	0	6	21	1	20	6	2	7	2	2	4	12	0	14	13	19	66	0	0	0	0	0	0	18	6	0	0	0	1
EAR28864.1	A4C8E9	PTD2_07469	PTD2_07469	Regulator of ribonuclease activity A	Carbamidomethylation; Deamidation (NQ)	19273	26	3	10	30	1	25	18	12	11	27	36	47	0	1	12	15	16	29	9	36	61	11	16	13	18	22	36	0	1	2
EAR28644.1	A4C7S9	PTD2_06369	PTD2_06369	TonB-dependent receptor	Carbamidomethylation; Deamidation (NQ)	105096	30	2	25	18	1	33	2	6	4	7	3	10	2	2	36	5	14	52	2	1	2	0	0	0	8	6	12	0	0	0
EAR30258.1	A4C3X6	PTD2_01776	PTD2_01776	Putative lipoprotein	Oxidation (M); Deamidation (NQ)	17543	8	1	3	3	0	10	0	2	5	0	2	3	0	0	17	7	4	16	0	0	0	0	0	0	0	0	1	0	0	0
EAR28883.1	A4C8G8	PTD2_07564	PTD2_07564	Type II secretion system core protein G		15068	7	0	2	5	1	4	3	0	0	2	1	0	5	0	0	5	1	3	0	1	0	0	0	0	0	0	0	0	0	0
EAR30343.1	A4C461	PTD2_02201	PTD2_02201	Probable septum site-determining protein MinC	Carbamidomethylation; Oxidation (M); Deamidation (NQ)	25603	5	0	2	2	4	4	1	0	3	12	1	4	4	1	6	6	6	3	0	0	0	0	0	0	0	0	0	0	0	0
EAR29635.1	A4C6N1	PTD2_12484	PTD2_12484	Signal peptidase I	Carbamidomethylation	35262	2	1	3	0	1	2	2	2	0	2	0	0	7	2	5	5	1	2	0	0	0	0	0	0	4	0	0	0	0	0
EAR28789.1	A4C874	PTD2_07094	PTD2_07094	Peptidyl-dipeptidase Dcp	Deamidation (NQ)	74567	20	6	5	12	1	2	8	3	4	5	8	2	2	0	1	3	1	1	0	0	0	0	0	0	11	0	0	0	0	1
EAR28252.1	A4CA44	PTD2_20592	PTD2_20592	Putative peptidase M13 family protein	Deamidation (NQ)	76993	66	5	12	41	1	8	0	0	2	5	6	17	2	0	19	33	1	31	0	0	0	0	0	0	3	4	2	0	0	0
EAR29149.1	A4C984	PTD2_08894	PTD2_08894	Uncharacterized protein	Deamidation (NQ)	109395	23	1	5	9	1	6	1	0	0	4	4	2	2	0	22	25	3	31	1	0	0	0	0	0	26	7	0	0	0	0
EAR27788.1	A4CBQ1	PTD2_18240	PTD2_18240	Zinc metallopeptidase family protein	Carbamidomethylation; Oxidation (M); Deamidation (NQ)	69080	56	0	3	48	0	7	0	2	4	4	6	13	10	0	54	27	13	41	0	4	9	0	3	5	7	20	69	0	0	0
EAR29718.1	A4C6W4	PTD2_12899	PTD2_12899	Ribose-5-phosphate isomerase A	Carbamidomethylation; Oxidation (M); Deamidation (NQ)	23086	25	3	10	11	4	4	30	18	15	34	22	24	17	10	21	23	13	14	6	8	6	2	5	8	10	13	11	0	3	4
EAR28851.1	A4C8D6	PTD2_07404	PTD2_07404	Protein translocase subunit SecA	Carbamidomethylation; Oxidation (M); Deamidation (NQ)	102440	14	4	1	5	2	1	6	1	1	6	1	0	9	2	2	3	0	1	0	0	0	1	0	0	0	0	0	0	0	0
EAR29735.1	A4C6Y1	PTD2_12984	PTD2_12984	GMP synthase [glutamine-hydrolyzing]	Carbamidomethylation	58364	5	1	2	4	1	0	1	0	0	1	1	1	1	1	0	11	1	1	0	0	0	0	0	0	4	0	0	0	0	0
EAR28876.1	A4C8G1	PTD2_07529	PTD2_07529	YceI domain-containing protein	Deamidation (NQ)	19309	8	1	0	9	0	4	1	0	0	8	1	5	3	0	9	19	2	5	0	4	7	0	0	0	10	14	18	0	0	0
EAR30078.1	A4C3E6	PTD2_00876	PTD2_00876	Uncharacterized protein	Deamidation (NQ)	22348	10	0	1	9	0	5	0	2	0	1	2	1	1	0	2	4	1	7	0	0	0	0	0	0	1	0	0	0	0	0
EAR29067.1	A4C902	PTD2_08484	PTD2_08484	Iron(III) ABC transporter periplasmic iron(III)-binding protein	Carbamidomethylation; Deamidation (NQ)	37551	16	0	0	7	0	1	0	3	10	6	4	11	4	1	11	21	0	8	0	0	0	0	0	0	9	5	5	0	0	0
EAR29176.1	A4C9B1	PTD2_09029	PTD2_09029	Lipoprotein putative	Deamidation (NQ)	67951	32	0	7	27	0	15	0	2	1	2	4	21	3	1	12	12	1	31	7	3	7	0	0	3	13	14	35	0	0	0
EAR29790.1	A4C736	PTD2_13259	PTD2_13259	Amidohydro_3 domain-containing protein	Deamidation (NQ)	60668	26	0	2	22	0	4	0	1	11	2	8	18	0	0	13	17	5	21	0	0	13	1	0	2	3	8	16	0	0	0
EAR29208.1	A4C9E3	PTD2_09189	PTD2_09189	Uncharacterized protein	Carbamidomethylation; Oxidation (M); Deamidation (NQ)	68830	47	1	21	47	2	19	0	2	6	21	11	67	8	0	44	35	12	61	22	18	51	12	13	27	115	67	195	0	0	3
EAR28928.1	A4C8L3	PTD2_07789	PTD2_07789	Predicted carboxypeptidase	Carbamidomethylation; Deamidation (NQ)	80226	15	0	5	10	0	7	3	6	12	8	22	10	1	1	16	16	8	48	0	2	2	1	1	10	0	4	15	0	0	0
EAR29675.1	A4C6S1	PTD2_12684	PTD2_12684	Na(+)-translocating NADH-quinone reductase subunit A	Carbamidomethylation; Oxidation (M)	48830	19	0	6	15	0	17	5	0	3	5	1	2	3	0	5	5	2	22	4	3	0	2	1	0	13	7	3	0	0	0
EAR28233.1	A4CA25	PTD2_20497	PTD2_20497	Uncharacterized protein	Deamidation (NQ)	40775	17	0	2	21	0	2	0	0	7	12	0	6	4	0	4	15	14	16	0	0	0	0	0	0	10	4	0	0	0	0
EAR29204.1	A4C9D9	PTD2_09169	PTD2_09169	Uncharacterized protein	Carbamidomethylation; Deamidation (NQ)	46553	103	15	17	39	3	49	28	80	27	84	27	37	5	7	13	15	10	32	14	38	62	10	28	9	47	31	51	0	0	0
EAR28489.1	A4CAT1	PTD2_21777	PTD2_21777	Isochorismatase family protein	Deamidation (NQ)	21323	7	0	0	1	0	2	2	0	0	1	1	3	3	0	3	1	3	3	0	0	0	0	0	0	0	0	0	0	0	0
EAR30273.1	A4C3Z1	PTD2_01851	PTD2_01851	Putative TonB system-dependent transport protein	Deamidation (NQ)	19482	6	1	3	1	0	2	0	3	1	2	1	0	2	0	3	0	1	3	0	0	0	0	0	0	0	0	0	0	0	0
EAR29592.1	A4C6I8	PTD2_12269	PTD2_12269	Uncharacterized protein	Carbamidomethylation; Oxidation (M); Deamidation (NQ)	24451	64	37	68	106	18	75	77	76	134	96	102	49	18	9	67	46	51	113	15	27	22	14	27	35	100	58	88	3	4	18
EAR26620.1	A4CF72	PTD2_00387	PTD2_00387	Uncharacterized protein	Carbamidomethylation; Oxidation (M); Deamidation (NQ)	19049	1	0	1	3	0	15	0	0	9	3	6	15	1	5	20	7	8	23	1	3	5	0	4	10	3	4	15	0	0	0
EAR28895.1	A4C8I0	PTD2_07624	PTD2_07624	Uncharacterized protein		72133	1	3	2	3	1	0	3	1	0	2	1	0	7	4	3	1	2	2	0	0	0	0	0	0	0	0	0	0	0	0
EAR28638.1	A4C7S3	PTD2_06339	PTD2_06339	Uncharacterized protein	Carbamidomethylation; Deamidation (NQ)	16739	9	0	2	8	0	6	0	1	8	1	0	8	5	0	8	2	7	5	1	0	0	0	0	0	9	5	2	0	0	0
EAR28034.1	A4C9H6	PTD2_19502	PTD2_19502	VioD-hydroxylase	Carbamidomethylation; Deamidation (NQ)	42394	12	11	2	11	7	0	3	2	4	7	10	0	9	17	7	6	9	5	0	0	0	0	0	0	2	9	4	0	0	0
EAR29064.1	A4C8Z9	PTD2_08469	PTD2_08469	Dihydrolipoyl dehydrogenase	Carbamidomethylation; Oxidation (M); Deamidation (NQ)	50085	253	42	25	226	16	45	121	53	54	267	86	46	161	75	116	324	101	93	72	98	104	77	52	78	256	179	202	4	15	57
EAR27749.1	A4CBL2	PTD2_18045	PTD2_18045	DNA topoisomerase 1	Carbamidomethylation; Deamidation (NQ)	98533	13	0	3	11	2	0	14	3	1	21	3	0	13	3	5	11	6	0	0	0	0	0	0	0	0	0	0	0	0	0
EAR28528.1	A4CAX0	PTD2_21972	PTD2_21972	Predicted O-methyltransferase	Deamidation (NQ)	29756	37	9	15	39	2	29	26	10	11	33	12	31	31	15	57	68	20	60	4	1	1	2	1	1	25	9	8	1	1	3
EAR27744.1	A4CBK7	PTD2_18020	PTD2_18020	Lipase_bact_N domain-containing protein	Carbamidomethylation; Oxidation (M); Deamidation (NQ)	84971	28	13	12	11	3	92	7	10	35	4	24	41	12	10	40	8	23	215	2	1	1	1	0	0	3	2	1	0	0	0
EAR29912.1	A4C7F8	PTD2_13869	PTD2_13869	Putative lytic cell-wall binding lipoprotein	Deamidation (NQ)	55361	7	2	0	8	0	0	6	3	1	7	1	1	0	0	5	6	4	0	0	0	0	0	0	0	1	0	0	0	0	0
EAR27757.1	A4CBM0	PTD2_18085	PTD2_18085	Fumarate hydratase class I	Carbamidomethylation; Oxidation (M); Deamidation (NQ)	55176	41	4	0	33	1	4	1	1	0	16	2	4	10	2	16	43	8	26	0	0	0	0	0	0	5	4	26	0	1	1
EAR26948.1	A4CED6	PTD2_10218	PTD2_10218	Microbial collagenase	Carbamidomethylation; Deamidation (NQ)	35419	12	0	0	13	0	7	2	0	2	1	1	2	2	0	6	8	11	19	0	1	7	0	1	1	3	10	11	0	0	0
EAR27973.1	A4CC86	PTD2_19165	PTD2_19165	Uncharacterized protein	Carbamidomethylation; Deamidation (NQ)	76194	17	0	6	2	0	13	0	4	3	0	3	1	1	0	9	2	5	19	0	1	0	0	0	0	2	1	1	0	0	0
EAR30594.1	A4C4W2	PTD2_03456	PTD2_03456	Uncharacterized protein	Carbamidomethylation; Oxidation (M); Deamidation (NQ)	31802	15	2	1	17	1	27	2	8	51	8	23	50	7	4	30	35	28	42	12	20	0	12	14	0	25	44	53	0	0	0
EAR30277.1	A4C3Z5	PTD2_01871	PTD2_01871	Uncharacterized protein	Carbamidomethylation	7486	6	0	2	0	0	3	0	1	2	1	1	4	0	0	1	1	2	1	0	0	0	0	0	0	0	0	0	0	0	0
EAR27474.1	A4CD31	PTD2_15582	PTD2_15582	Uncharacterized protein	Deamidation (NQ)	10911	0	1	4	0	3	4	13	0	1	21	6	7	2	3	9	0	16	6	0	0	0	0	0	0	0	0	0	0	0	0
EAR29715.1	A4C6W1	PTD2_12884	PTD2_12884	Uncharacterized protein	Deamidation (NQ)	56646	21	0	3	32	0	5	0	0	3	13	0	21	7	0	10	19	4	11	0	0	1	0	0	0	8	15	15	0	0	0
EAR26681.1	A4CF06	PTD2_17117	PTD2_17117	Rhs family protein	Carbamidomethylation; Deamidation (NQ)	117031	30	7	1	21	3	1	9	5	0	6	3	0	3	2	11	5	7	3	0	0	0	0	0	0	0	0	0	0	1	0
EAR27291.1	A4CCJ8	PTD2_14667	PTD2_14667	5'-methylthioadenosine/S-adenosylhomocysteine nucleosidase	Carbamidomethylation; Oxidation (M); Deamidation (NQ)	24795	57	6	7	51	1	43	2	10	44	55	13	25	6	3	34	62	50	47	0	0	0	0	0	0	0	0	0	0	1	9
EAR29512.1	A4C6A8	PTD2_11869	PTD2_11869	Purine-binding chemotaxis protein		18166	6	0	0	2	2	4	3	0	0	0	0	3	1	0	8	5	2	10	0	0	0	0	0	0	0	0	0	0	0	0
EAR30577.1	A4C4U5	PTD2_03371	PTD2_03371	Peptidyl-prolyl cis-trans isomerase	Carbamidomethylation; Oxidation (M); Deamidation (NQ)	27410	15	0	3	5	0	20	0	0	3	3	1	6	4	0	19	9	6	22	4	2	2	3	1	1	16	34	53	0	0	0
EAR27974.1	A4CC87	PTD2_19170	PTD2_19170	Uncharacterized protein	Deamidation (NQ)	51825	57	5	7	49	0	22	1	2	10	30	6	43	32	2	50	90	16	53	50	22	6	7	11	8	114	114	88	0	0	7
EAR29480.1	A4C676	PTD2_11709	PTD2_11709	Peptidase M16 family protein	Deamidation (NQ)	100623	18	1	0	6	1	5	1	0	0	1	0	0	5	0	10	3	3	15	2	6	16	6	7	11	39	34	116	0	0	0
EAR29908.1	A4C7F4	PTD2_13849	PTD2_13849	Ancillary SecYEG translocon subunit	Deamidation (NQ)	22784	7	0	3	2	0	2	3	1	0	3	0	0	4	0	2	1	3	1	0	0	0	2	0	0	0	0	0	0	0	0
EAR27843.1	A4CBV6	PTD2_18515	PTD2_18515	UTP--glucose-1-phosphate uridylyltransferase	Carbamidomethylation	33664	18	2	0	6	2	2	19	8	5	24	1	0	22	12	2	21	8	1	8	0	0	7	0	0	2	0	0	0	0	1
EAR27522.1	A4CD79	PTD2_15822	PTD2_15822	Triosephosphate isomerase	Carbamidomethylation; Deamidation (NQ)	26768	49	18	12	31	7	20	31	15	5	39	5	2	26	10	29	50	25	38	10	0	0	1	0	0	18	5	0	0	3	8
EAR29461.1	A4C657	PTD2_11614	PTD2_11614	Outer membrane protein and related peptidoglycan-associated lipo protein	Carbamidomethylation	33913	4	3	7	5	7	0	3	4	2	5	4	6	2	1	4	3	4	4	0	0	0	0	0	0	0	0	0	0	0	0
EAR29291.1	A4C5N7	PTD2_10764	PTD2_10764	Superoxide dismutase	Deamidation (NQ)	21417	36	2	3	23	0	13	0	0	0	0	3	6	11	3	48	30	10	26	3	2	15	0	0	4	15	10	34	0	0	2
EAR28328.1	A4CAC0	PTD2_20972	PTD2_20972	VOC domain-containing protein	Deamidation (NQ)	14948	7	0	8	9	0	5	2	2	19	11	6	12	0	1	10	9	1	16	0	3	0	0	0	0	0	0	0	0	0	0
EAR27917.1	A4CC30	PTD2_18885	PTD2_18885	TonB-dependent outer membrane receptor	Carbamidomethylation; Deamidation (NQ)	103265	35	0	6	28	0	17	0	1	5	0	0	2	3	0	18	6	5	33	1	0	1	0	0	0	13	8	12	0	0	0
EAR29371.1	A4C5W7	PTD2_11164	PTD2_11164	Uncharacterized protein	Oxidation (M); Deamidation (NQ)	83845	22	10	3	0	3	25	5	1	0	2	0	1	9	0	30	2	2	33	0	0	0	0	0	0	0	0	0	0	0	0
EAR28625.1	A4C7R0	PTD2_06274	PTD2_06274	Putative Xaa-Pro aminopeptidase	Carbamidomethylation; Deamidation (NQ)	39527	2	1	0	2	1	0	11	2	1	9	3	0	3	1	7	13	4	5	0	0	0	0	0	0	5	2	1	0	0	0
EAR29302.1	A4C5P8	PTD2_10819	PTD2_10819	Nucleoid-associated protein PTD2_10819	Oxidation (M); Deamidation (NQ)	11903	5	3	1	3	1	0	11	0	4	12	0	0	9	6	1	10	7	1	0	0	0	0	0	0	1	0	0	3	11	25
EAR30629.1	A4C4Z7	PTD2_03631	PTD2_03631	Purine nucleoside phosphorylase DeoD-type	Carbamidomethylation; Oxidation (M); Deamidation (NQ)	25063	108	56	8	150	11	18	3	7	52	70	20	160	10	23	89	100	19	65	35	20	83	15	12	48	62	121	154	0	7	13
EAR29366.1	A4C5W2	PTD2_11139	PTD2_11139	Putative 8-amino-7-oxononanoate synthase	Carbamidomethylation; Deamidation (NQ)	58453	20	3	0	11	7	0	7	2	0	5	2	0	16	12	0	15	13	0	0	0	0	0	0	0	0	0	0	0	0	0
EAR26698.1	A4CF23	PTD2_17202	PTD2_17202	Mce family protein	Oxidation (M)	18282	4	3	3	7	3	7	2	0	0	0	9	0	2	0	7	1	3	6	0	0	0	0	0	0	0	0	0	0	0	0
EAR29812.1	A4C758	PTD2_13369	PTD2_13369	Phosphoglycerate kinase	Carbamidomethylation; Oxidation (M); Deamidation (NQ)	40949	151	34	45	100	30	23	79	39	20	117	82	39	81	29	61	116	33	28	12	5	2	9	4	2	50	55	69	4	12	21
EAR26618.1	A4CF70	PTD2_00377	PTD2_00377	Oligopeptidase (Protease II)	Deamidation (NQ)	82304	50	19	4	55	0	13	1	1	3	6	1	2	3	0	10	45	5	32	0	0	0	0	0	0	0	0	1	0	0	0
EAR28780.1	A4C865	PTD2_07049	PTD2_07049	Oligopeptidase A	Carbamidomethylation; Oxidation (M); Deamidation (NQ)	76760	105	3	4	72	0	3	11	3	5	16	9	21	3	2	19	94	12	41	5	2	12	9	10	10	65	67	80	0	0	4
EAR29650.1	A4C6P6	PTD2_12559	PTD2_12559	Glucose-6-phosphate isomerase	Carbamidomethylation; Deamidation (NQ)	59932	61	1	3	58	0	5	2	1	2	20	1	2	11	2	13	71	14	18	0	0	0	0	0	0	2	0	0	0	0	0
EAR27700.1	A4CBG3	PTD2_17800	PTD2_17800	Uncharacterized protein	Carbamidomethylation; Deamidation (NQ)	36909	5	0	2	3	0	2	0	1	0	12	2	0	2	0	15	12	4	7	0	0	0	0	0	0	0	0	0	0	0	0
EAR30575.1	A4C4U3	PTD2_03361	PTD2_03361	Pitrilysin	Oxidation (M); Deamidation (NQ)	107121	49	0	7	21	1	15	4	2	1	4	0	10	5	0	36	13	3	57	1	1	1	0	0	1	4	0	0	0	1	0
EAR29939.1	A4C7I5	PTD2_14004	PTD2_14004	Protein translocase subunit SecD		65915	4	0	3	2	0	6	0	2	0	2	2	2	0	0	2	1	2	14	1	2	0	0	0	0	3	1	2	0	0	0
EAR28612.1	A4CB54	PTD2_22392	PTD2_22392	Peptidase_M14 domain-containing protein	Carbamidomethylation; Oxidation (M); Deamidation (NQ)	42719	48	5	5	49	4	9	14	4	4	36	17	20	14	3	23	43	11	24	9	14	26	5	6	6	51	39	71	0	0	6
EAR30001.1	A4C7P7	PTD2_14314	PTD2_14314	YceI domain-containing protein	Deamidation (NQ)	21200	13	1	0	22	0	3	0	0	1	1	0	2	3	0	18	17	8	18	0	0	0	0	0	0	1	1	31	0	0	0
EAR27146.1	A4CDV4	PTD2_05730	PTD2_05730	Uncharacterized protein	Oxidation (M); Deamidation (NQ)	26409	10	0	37	3	5	30	2	1	11	5	13	6	7	3	34	12	10	24	3	13	20	1	8	39	10	14	59	0	0	1
EAR28092.1	A4C9N4	PTD2_19792	PTD2_19792	Succinyl-CoA transferase beta subunit	Carbamidomethylation; Deamidation (NQ)	23110	22	0	0	12	0	2	0	0	0	4	0	0	8	2	18	27	8	19	0	0	0	0	0	0	0	0	0	0	0	0
EAR29272.1	A4C5L8	PTD2_10669	PTD2_10669	Biotin_lipoyl_2 domain-containing protein		43539	4	0	2	3	1	4	1	0	0	1	0	0	1	0	5	0	0	2	0	0	0	0	0	0	0	0	0	0	0	0
EAR29063.1	A4C8Z8	PTD2_08464	PTD2_08464	Acetyltransferase component of pyruvate dehydrogenase complex	Oxidation (M); Deamidation (NQ)	65549	15	33	30	20	8	2	13	51	12	12	24	6	21	6	4	8	12	4	3	20	17	0	10	11	5	1	1	0	0	2
EAR27601.1	A4CB64	PTD2_17305	PTD2_17305	Lactoylglutathione lyase	Deamidation (NQ)	15165	3	1	0	3	0	0	4	2	1	1	3	0	4	0	1	2	2	0	0	0	5	0	0	12	23	40	60	0	0	0
EAR28791.1	A4C876	PTD2_07104	PTD2_07104	Peptidase_S9 domain-containing protein	Oxidation (M); Deamidation (NQ)	90369	103	23	37	109	7	44	222	52	19	208	24	11	43	13	94	65	41	71	3	5	0	0	0	0	29	21	0	0	0	0
EAR28292.1	A4CA84	PTD2_20792	PTD2_20792	Lactoylglutathione lyase	Carbamidomethylation	15616	6	0	0	1	0	0	1	0	0	3	3	1	3	0	4	3	1	2	0	0	0	0	0	0	4	0	0	0	0	0
EAR26830.1	A4CEV1	PTD2_16836	PTD2_16836	Fe/S biogenesis protein NfuA	Oxidation (M); Deamidation (NQ)	20571	5	0	0	1	0	1	11	1	0	5	1	2	7	7	10	10	8	7	0	0	0	0	0	0	0	0	0	0	0	0
EAR30726.1	A4C594	PTD2_04116	PTD2_04116	Putative secreted hydrolase	Deamidation (NQ)	46815	11	0	1	4	0	7	0	1	0	4	3	1	0	0	1	1	4	15	0	0	0	0	0	0	3	4	2	0	0	0
EAR29399.1	A4C5Z5	PTD2_11304	PTD2_11304	Outer membrane protein assembly factor BamA	Deamidation (NQ)	92295	20	1	0	3	1	6	1	0	4	2	0	0	3	2	9	2	1	29	0	0	0	0	0	0	0	0	0	0	0	0
EAR28946.1	A4C8N1	PTD2_07879	PTD2_07879	Protein HflK	Deamidation (NQ)	44518	13	2	0	4	1	2	1	0	0	1	0	0	3	0	2	1	3	0	0	0	0	0	0	0	2	0	0	0	0	0
EAR30409.1	A4C4C7	PTD2_02531	PTD2_02531	Alpha-1 4 glucan phosphorylase	Carbamidomethylation; Deamidation (NQ)	93843	54	1	0	45	0	3	2	0	0	15	1	9	3	5	17	56	5	16	0	0	0	0	0	0	0	0	0	0	0	0
EAR30365.1	A4C483	PTD2_02311	PTD2_02311	Uncharacterized protein	Deamidation (NQ)	67393	84	12	3	89	9	3	3	1	1	19	2	5	7	0	12	54	0	38	7	13	22	0	2	16	23	34	103	0	1	0
EAR30692.1	A4C560	PTD2_03946	PTD2_03946	Glucan 1 4-beta-glucosidase	Carbamidomethylation	92391	4	0	0	4	0	0	0	0	2	2	2	1	0	0	2	4	0	3	0	0	0	0	0	0	4	4	1	0	0	0
EAR28082.1	A4C9M4	PTD2_19742	PTD2_19742	Acyl-CoA dehydrogenase family protein	Deamidation (NQ)	41863	9	1	1	9	0	0	1	0	0	3	0	0	0	2	10	3	0	11	0	0	0	0	0	0	0	0	0	0	0	0
EAR29786.1	A4C732	PTD2_13239	PTD2_13239	OmpA-like domain-containing protein	Deamidation (NQ)	26662	0	8	51	0	3	42	1	15	15	1	5	4	0	13	71	0	32	35	0	0	0	0	0	0	0	0	0	0	0	0
EAR27159.1	A4CDW7	PTD2_05795	PTD2_05795	Uncharacterized protein	Deamidation (NQ)	93697	44	1	1	27	1	2	6	2	1	13	1	1	27	3	15	79	9	15	0	0	0	0	0	0	5	0	0	0	0	0
EAR27369.1	A4CCS6	PTD2_15057	PTD2_15057	Oligopeptidase A	Deamidation (NQ)	83352	17	0	3	7	0	1	2	0	2	4	0	0	1	0	14	27	4	21	0	0	0	0	0	0	0	0	0	0	0	0
EAR29089.1	A4C924	PTD2_08594	PTD2_08594	Dipeptidyl-peptidase	Carbamidomethylation; Deamidation (NQ)	82331	16	0	0	3	0	3	4	0	0	7	2	0	1	0	10	16	2	24	0	0	0	0	0	0	5	0	0	0	0	0
EAR28061.1	A4C9K3	PTD2_19637	PTD2_19637	Putative enzymatic protein	Deamidation (NQ)	92834	58	0	4	23	0	17	0	1	2	2	0	12	1	0	23	12	3	35	0	1	20	0	2	3	6	9	54	0	0	0
EAR28778.1	A4C863	PTD2_07039	PTD2_07039	Glutathione reductase	Carbamidomethylation; Deamidation (NQ)	48743	18	0	0	23	0	3	0	0	1	5	4	11	0	0	11	27	1	10	4	5	10	0	4	13	8	15	41	0	0	0
EAR29994.1	A4C7P0	PTD2_14279	PTD2_14279	Putative TonB-dependent Outer membrane receptor		69023	7	0	2	2	0	4	2	0	0	2	0	0	3	1	2	1	2	17	0	0	0	0	0	0	1	0	0	0	0	0
EAR30415.1	A4C4D3	PTD2_02561	PTD2_02561	Acetylornithine aminotransferase	Carbamidomethylation; Oxidation (M); Deamidation (NQ)	42817	121	15	5	144	3	17	66	30	13	113	28	1	26	9	21	88	16	22	0	0	0	0	0	0	0	0	0	0	7	4
EAR28880.1	A4C8G5	PTD2_07549	PTD2_07549	Polysaccharide biosynthesis/export protein		97225	5	0	1	1	0	0	1	0	0	3	0	0	4	1	4	0	2	2	0	0	0	0	0	0	3	0	0	0	0	0
EAR29415.1	A4C611	PTD2_11384	clpB	Chaperone protein ClpB		95850	1	3	1	1	0	0	1	1	0	2	2	0	3	3	0	0	4	0	0	0	0	0	0	0	0	0	0	0	0	0
EAR29354.1	A4C5V0	PTD2_11079	PTD2_11079	Phosphoenolpyruvate-utilizing enzyme	Carbamidomethylation; Deamidation (NQ)	100595	23	1	0	11	1	1	6	8	0	3	0	0	9	1	1	4	0	9	0	0	0	0	0	0	1	0	0	0	0	0
EAR30181.1	A4C3P9	PTD2_01391	PTD2_01391	RTX toxins and related Ca2+-binding protein	Carbamidomethylation; Deamidation (NQ)	74830	32	0	0	20	0	5	3	1	0	0	0	1	4	1	25	13	4	32	0	0	6	0	0	0	0	0	5	0	0	0
EAR30408.1	A4C4C6	PTD2_02526	glgC	Glucose-1-phosphate adenylyltransferase	Carbamidomethylation	49134	19	0	0	4	0	2	1	2	0	3	0	0	9	0	16	22	3	14	0	0	0	0	0	0	0	0	0	0	0	0
EAR28776.1	A4C861	PTD2_07029	PTD2_07029	RND family efflux transporter		116594	3	1	3	0	2	3	1	1	0	0	0	0	2	0	4	0	0	7	0	0	0	0	0	0	0	0	0	0	0	0
EAR27170.1	A4CDX8	PTD2_05850	PTD2_05850	Aldehyde dehydrogenase B (Wide specificity)	Carbamidomethylation; Deamidation (NQ)	55411	3	0	1	1	2	3	1	0	2	1	4	6	1	2	31	0	6	19	0	0	0	0	0	0	1	0	0	0	0	0
EAR27555.1	A4CDB2	PTD2_15987	PTD2_15987	Metalloendopeptidase PepO		76886	8	2	5	4	3	0	0	0	1	2	1	0	1	1	2	1	2	3	0	0	0	0	0	0	0	0	0	0	0	0
EAR26394.1	A4CFV7	PTD2_00192	PTD2_00192	Uncharacterized protein	Carbamidomethylation	18967	0	1	1	0	1	1	1	1	7	2	2	2	2	0	3	0	3	0	0	1	0	0	1	0	0	4	1	0	0	0
EAR27951.1	A4CC64	PTD2_19055	PTD2_19055	Thioredoxin reductase	Carbamidomethylation; Oxidation (M); Deamidation (NQ)	34124	75	16	19	83	7	117	23	12	99	44	50	107	41	27	107	125	35	146	48	24	42	36	25	59	64	68	128	0	7	26
EAR29051.1	A4C8Y6	PTD2_08404	yacG	DNA gyrase inhibitor YacG	Carbamidomethylation	8804	2	0	0	0	0	1	1	1	0	1	0	1	1	0	0	2	0	0	0	0	0	0	0	0	0	0	0	0	0	0
EAR27494.1	A4CD51	PTD2_15682	PTD2_15682	Putative orphan protein		14005	0	0	0	0	0	0	1	1	0	1	1	0	3	2	3	2	1	1	0	1	1	0	0	1	0	1	1	0	0	0
EAR30088.1	A4C3F6	PTD2_00926	PTD2_00926	Putative TonB-dependent outer membrane receptor		95247	7	1	12	0	0	4	4	7	4	2	1	0	5	0	8	0	2	6	0	0	0	0	0	0	0	0	0	0	0	0
EAR26378.1	A4CFU1	PTD2_00112	cysI	Sulfite reductase [NADPH] hemoprotein beta-component	Carbamidomethylation; Deamidation (NQ)	63537	69	0	0	34	0	0	8	3	1	20	15	0	11	0	2	54	3	5	0	0	0	1	0	0	5	0	0	0	0	0
EAR29282.1	A4C5M8	PTD2_10719	grpE	Protein GrpE	Deamidation (NQ)	21295	3	1	0	2	4	0	2	0	0	0	0	0	7	1	0	2	1	0	0	0	0	2	0	0	17	0	0	2	13	24
EAR29914.1	A4C7G0	PTD2_13879	ndk	Nucleoside diphosphate kinase	Carbamidomethylation; Deamidation (NQ)	15555	12	12	7	4	2	0	68	27	9	93	32	12	6	5	5	2	9	0	0	0	0	0	0	0	0	0	0	6	22	49
EAR28147.1	A4C9T9	PTD2_20067	PTD2_20067	Amidohydro-rel domain-containing protein	Carbamidomethylation; Deamidation (NQ)	50320	15	0	0	7	0	4	0	2	0	0	1	7	0	0	7	2	4	23	2	0	5	1	0	0	18	1	11	0	0	0
EAR26369.1	A4CFX0	PTD2_04916	rplL	50S ribosomal protein L7/L12	Oxidation (M); Deamidation (NQ)	12263	19	9	1	12	1	1	11	4	1	14	23	27	23	20	6	12	22	3	70	18	57	101	51	38	97	43	28	28	166	292
EAR30036.1	A4C3A4	PTD2_00666	PTD2_00666	Predicted calcium-binding protein	Deamidation (NQ)	259166	26	0	1	12	0	0	2	1	0	13	4	0	1	1	2	4	3	2	0	0	0	0	0	0	6	2	9	0	0	0
EAR27670.1	A4CBD3	PTD2_17650	PTD2_17650	Hypothetical TonB-dependent receptor	Deamidation (NQ)	95758	26	0	5	2	0	14	0	1	4	0	1	2	0	0	7	2	2	19	0	0	0	0	0	0	1	0	5	0	0	0
EAR28084.1	A4C9M6	PTD2_19752	PTD2_19752	Acetyl-CoA acetyltransferase with thiolase domain	Carbamidomethylation; Oxidation (M); Deamidation (NQ)	40372	8	4	14	8	0	37	9	5	22	43	21	47	11	3	30	31	21	60	0	0	0	0	0	0	7	0	25	1	1	1
EAR30639.1	A4C507	PTD2_03681	PTD2_03681	Uncharacterized protein	Carbamidomethylation; Deamidation (NQ)	78408	59	2	0	41	0	1	4	1	0	12	2	0	4	0	11	59	10	16	1	1	0	0	0	0	12	0	0	0	0	0
EAR27239.1	A4CCE6	PTD2_14407	PTD2_14407	Ketoglutarate semialdehyde dehydrogenase	Carbamidomethylation; Deamidation (NQ)	53191	13	1	0	6	0	0	7	1	0	2	0	0	5	3	0	13	1	0	0	0	0	0	0	0	0	0	0	0	0	0
EAR29473.1	A4C669	PTD2_11674	PTD2_11674	Fumarylacetoacetase	Carbamidomethylation; Oxidation (M); Deamidation (NQ)	47770	14	1	4	33	2	10	0	0	5	7	27	21	4	0	36	39	20	59	2	3	5	0	0	3	30	31	77	0	0	5
EAR26390.1	A4CFV3	PTD2_00172	PTD2_00172	Antigen putative	Carbamidomethylation; Oxidation (M); Deamidation (NQ)	29390	25	0	0	18	0	0	0	0	1	11	0	5	0	0	8	19	2	10	4	1	2	0	0	0	3	4	3	0	0	0
EAR29049.1	A4C8Y4	PTD2_08394	PTD2_08394	Putative beta-lactamase penicillin-binding protein	Oxidation (M); Deamidation (NQ)	57673	40	17	0	35	4	0	0	0	0	2	0	7	3	2	9	32	0	11	0	0	0	0	0	0	2	1	0	0	0	0
EAR27339.1	A4CCP6	PTD2_14907	PTD2_14907	Uncharacterized protein	Carbamidomethylation; Oxidation (M); Deamidation (NQ)	12770	10	4	12	3	1	70	4	7	43	15	6	105	9	23	178	14	34	365	52	186	384	50	124	229	33	167	269	0	0	0
EAR29493.1	A4C689	PTD2_11774	PTD2_11774	Uncharacterized protein		59594	2	0	0	1	0	0	2	0	0	1	1	0	0	1	6	2	5	5	0	0	0	0	0	0	2	0	0	0	0	0
EAR27892.1	A4CC05	PTD2_18760	PTD2_18760	NERD domain-containing protein	Carbamidomethylation	101175	0	1	0	0	1	0	0	0	0	3	0	0	3	0	4	3	1	3	0	0	0	0	0	0	0	0	0	0	0	0
EAR26396.1	A4CFV9	PTD2_00202	PTD2_00202	Uncharacterized protein		23930	4	0	0	0	1	0	2	0	0	8	0	0	7	4	2	12	3	0	0	0	0	0	0	0	2	0	0	0	0	0
EAR29082.1	A4C917	PTD2_08559	purU	Formyltetrahydrofolate deformylase	Carbamidomethylation; Deamidation (NQ)	30893	11	0	1	4	0	4	0	0	0	0	0	7	0	0	6	13	1	6	0	2	9	0	0	3	8	15	41	0	0	0
EAR27046.1	A4CDK4	PTD2_05230	atpF	ATP synthase subunit b		17630	24	8	0	18	3	1	7	1	0	11	0	0	11	2	0	6	5	1	1	0	0	1	0	0	10	0	0	0	1	0
AAL76242.1	Q8RTI3	PTD2_16766	PTD2_16766	General secretion pathway protein D		75105	22	0	3	0	0	11	0	2	1	1	0	1	0	2	27	1	11	9	0	0	0	0	0	0	0	0	0	0	0	0
EAR30083.1	A4C3F1	PTD2_00901	PTD2_00901	Uncharacterized protein		100288	0	0	0	0	0	0	0	1	0	4	2	4	0	2	1	6	0	4	0	0	0	0	0	0	0	0	1	0	0	0
EAR28271.1	A4CA63	PTD2_20687	PTD2_20687	Uncharacterized protein		22479	0	1	0	1	0	1	1	0	2	0	0	0	1	2	0	2	1	9	0	0	0	0	0	0	0	0	0	0	0	0
EAR26595.1	A4CF47	PTD2_00262	tatB	Sec-independent protein translocase protein TatB		12081	3	0	0	2	0	0	0	1	0	1	1	0	3	1	1	3	5	0	0	0	0	0	0	0	0	0	0	0	0	0
EAR28907.1	A4C8J2	PTD2_07684	PTD2_07684	WblQ protein	Carbamidomethylation; Deamidation (NQ)	41275	15	0	0	5	0	1	1	2	0	3	1	0	0	0	1	11	0	6	0	0	0	0	0	0	1	2	23	0	0	0
EAR27497.1	A4CD54	PTD2_15697	PTD2_15697	Uncharacterized protein	Oxidation (M); Deamidation (NQ)	62028	27	0	6	9	1	24	0	1	7	5	2	19	1	0	73	17	4	96	1	3	17	9	2	5	8	4	90	0	0	0
EAR27890.1	A4CC03	PTD2_18750	PTD2_18750	OMP_b-brl domain-containing protein	Deamidation (NQ)	27179	6	0	9	4	0	2	0	0	2	0	0	0	3	1	10	4	4	13	0	0	0	0	0	0	1	0	0	0	0	0
EAR26344.1	A4CFZ6	PTD2_04963	PTD2_04963	Phosphodiesterase/alkaline phosphatase D	Deamidation (NQ)	63846	12	0	0	1	0	0	1	1	0	2	1	2	0	0	1	4	0	4	0	0	0	0	0	0	0	0	0	0	0	0
EAR30313.1	A4C431	PTD2_02051	PTD2_02051	DUF4145 domain-containing protein	Carbamidomethylation	16038	4	4	0	2	3	0	1	1	0	5	0	0	5	2	0	1	2	0	0	0	0	0	0	0	0	0	0	0	0	0
EAR28037.1	A4C9H9	PTD2_19517	PTD2_19517	VioA-tryptophan 2-monooxygenase	Carbamidomethylation; Deamidation (NQ)	49156	5	0	1	7	0	0	0	0	0	0	1	0	1	0	2	2	1	1	0	0	0	0	0	0	0	0	0	0	0	0
EAR28468.1	A4CAR0	PTD2_21672	PTD2_21672	Putative major outer membrane lipoprotein		8522	3	0	0	0	0	1	0	1	2	1	1	6	0	0	3	1	2	1	0	0	0	0	0	0	0	0	0	0	0	0
EAR28091.1	A4C9N3	PTD2_19787	PTD2_19787	Succinyl-CoA transferase subunit A	Carbamidomethylation; Deamidation (NQ)	25205	6	0	0	2	0	0	0	0	0	0	0	2	4	0	8	7	5	4	0	0	0	0	0	0	0	0	0	0	0	0
EAR29095.1	A4C930	PTD2_08624	PTD2_08624	DUF4426 domain-containing protein	Deamidation (NQ)	17213	11	0	0	0	0	0	1	0	4	2	1	0	0	1	6	3	0	4	0	0	0	0	0	0	1	0	0	0	0	0
EAR27850.1	A4CBW3	PTD2_18550	PTD2_18550	Glycosyltransferase	Carbamidomethylation; Deamidation (NQ)	39649	0	0	1	1	1	0	1	0	0	1	0	0	2	0	1	1	3	1	0	0	0	0	0	0	0	0	0	0	0	0
EAR26587.1	A4CFE9	PTD2_09579	PTD2_09579	Uncharacterized protein	Deamidation (NQ)	42513	7	0	0	2	0	0	1	0	0	3	0	0	1	1	4	13	4	1	1	0	0	0	0	0	9	1	3	0	0	0
EAR28764.1	A4C849	PTD2_06969	PTD2_06969	Acetyl-CoA carboxylase	Carbamidomethylation	45535	13	7	0	4	1	0	9	1	0	3	0	0	3	5	0	4	1	0	0	0	0	0	0	0	0	0	0	0	0	0
EAR28809.1	A4C894	PTD2_07194	PTD2_07194	Periplasmic serine endoprotease DegP-like	Oxidation (M); Deamidation (NQ)	47820	33	13	11	34	7	23	42	15	16	47	4	13	26	20	33	49	26	13	34	53	31	24	31	50	37	71	50	0	3	12
EAR28026.1	A4CCD9	PTD2_19430	PTD2_19430	Electron transfer flavoprotein-ubiquinone oxidoreductase	Carbamidomethylation	60101	1	0	0	1	2	1	8	1	1	2	1	2	2	1	3	2	2	0	0	0	0	0	0	0	0	0	0	0	0	0
EAR27978.1	A4CC91	PTD2_19190	pyrD	Dihydroorotate dehydrogenase (quinone)		37140	3	1	1	2	0	1	0	0	0	0	1	0	2	4	2	2	1	2	0	0	0	0	0	0	0	0	0	0	0	0
EAR27458.1	A4CD15	PTD2_15502	tig	Trigger factor	Oxidation (M); Deamidation (NQ)	47420	1	0	0	0	0	0	1	1	0	0	0	0	5	0	0	0	2	0	0	0	1	0	0	0	0	1	0	11	67	108
EAR30792.1	A4C5G0	PTD2_04446	PTD2_04446	TonB-dependent receptor		102327	5	1	0	0	0	1	0	0	0	0	0	0	0	1	1	1	2	5	0	0	0	0	0	0	0	0	0	0	0	0
EAR29750.1	A4C6Z6	PTD2_13059	ispF	2-C-methyl-D-erythritol 2 4-cyclodiphosphate synthase	Deamidation (NQ)	17208	3	0	0	5	0	3	0	1	0	4	0	0	2	3	11	4	13	4	0	0	5	0	0	1	0	0	18	0	0	0
EAR28634.1	A4C7R9	PTD2_06319	PTD2_06319	Uncharacterized protein	Carbamidomethylation; Oxidation (M); Deamidation (NQ)	39539	12	0	5	4	0	2	0	1	5	3	0	21	0	0	9	4	2	18	0	1	6	0	0	4	1	4	9	0	0	0
EAR26906.1	A4CE94	PTD2_10008	PTD2_10008	Lactamase_B domain-containing protein		26925	2	0	0	2	0	4	0	0	0	0	1	2	0	0	2	2	1	1	0	2	1	0	0	2	1	1	5	0	0	0
EAR29433.1	A4C629	PTD2_11474	ileS	Isoleucine--tRNA ligase	Carbamidomethylation	105804	15	6	1	3	2	0	0	0	0	2	0	0	18	5	2	12	7	0	0	0	0	0	0	0	0	0	0	0	0	0
EAR26623.1	A4CF75	PTD2_00402	PTD2_00402	Uncharacterized protein	Carbamidomethylation; Oxidation (M); Deamidation (NQ)	18509	3	0	0	5	0	1	0	0	1	1	1	5	4	2	32	9	7	22	0	2	6	0	0	3	1	3	8	0	0	0
EAR28086.1	A4C9M8	PTD2_19762	PTD2_19762	Isovaleryl-CoA dehydrogenase	Carbamidomethylation; Deamidation (NQ)	41590	6	0	1	0	2	0	0	1	0	1	2	0	0	1	0	8	1	1	0	0	0	0	0	0	0	0	0	0	0	0
EAR30123.1	A4C3J1	PTD2_01101	PTD2_01101	Alkaline serine protease	Carbamidomethylation; Deamidation (NQ)	64377	0	0	7	0	0	17	0	1	2	0	2	8	0	0	7	1	5	21	0	0	0	0	0	1	0	0	1	0	0	0
EAR30016.1	A4C384	PTD2_00566	PTD2_00566	Uncharacterized protein	Carbamidomethylation	279353	13	1	0	9	0	0	6	0	0	14	0	0	6	2	0	8	0	0	0	0	0	0	0	0	0	0	0	0	0	0
EAR26963.1	A4CEF1	PTD2_10293	cysN	Sulfate adenylyltransferase subunit 1		52387	3	0	0	7	0	0	2	0	0	1	0	0	2	0	1	7	3	0	0	0	0	0	0	0	0	0	0	0	0	0
EAR28000.1	A4CCB3	PTD2_19300	PTD2_19300	Dihydrolipoyllysine-residue succinyltransferase component of 2-oxoglutarate dehydrogenase complex	Carbamidomethylation	52615	42	13	2	23	5	0	43	24	7	36	28	9	23	20	0	16	11	3	5	0	0	20	1	0	14	12	1	8	33	52
EAR29175.1	A4C9B0	PTD2_09024	PTD2_09024	Lactamase_B domain-containing protein		30391	1	0	0	1	0	0	0	1	0	4	1	0	0	0	5	1	4	4	0	0	0	0	0	0	0	0	0	0	0	0
EAR30811.1	A4C5H9	PTD2_04541	PTD2_04541	Probable peptide synthetase protein (Fragment)	Carbamidomethylation; Deamidation (NQ)	310104	24	1	0	14	0	0	5	0	0	15	0	0	5	2	0	8	0	0	0	0	0	0	0	0	0	0	0	0	0	0
EAR28253.1	A4CA45	PTD2_20597	PTD2_20597	Uncharacterized protein	Carbamidomethylation	5217	0	3	8	0	2	1	0	10	9	0	6	1	0	0	0	0	7	0	1	0	0	0	0	0	0	0	0	0	0	0
EAR29351.1	A4C5U7	PTD2_11064	PTD2_11064	Uncharacterized protein	Carbamidomethylation; Deamidation (NQ)	62202	20	0	0	9	0	2	0	0	0	3	0	0	4	0	20	34	5	26	0	0	0	0	0	0	0	0	0	0	0	0
EAR29269.1	A4C5L5	PTD2_10654	PTD2_10654	DUF4136 domain-containing protein	Deamidation (NQ)	18944	19	0	15	2	0	14	0	3	16	0	0	23	0	0	6	2	4	71	0	0	0	0	0	0	3	0	0	0	0	0
EAR28894.1	A4C8H9	PTD2_07619	PTD2_07619	Uncharacterized protein	Carbamidomethylation; Oxidation (M); Deamidation (NQ)	59235	720	267	330	660	103	615	65	130	280	221	141	842	110	180	884	550	289	1055	62	49	53	43	45	55	244	231	306	20	9	25
EAR30431.1	A4C4E9	PTD2_02641	PTD2_02641	Uncharacterized protein	Carbamidomethylation	21936	5	0	0	1	0	3	0	0	0	0	0	0	0	0	4	4	3	5	0	0	0	0	0	0	0	0	0	0	0	0
EAR27255.1	A4CCG2	PTD2_14487	PTD2_14487	Putative lipoprotein	Deamidation (NQ)	67577	19	1	0	15	1	0	0	0	4	3	0	0	0	0	5	16	0	0	0	0	0	0	0	0	7	1	1	0	0	0
EAR27169.1	A4CDX7	PTD2_05845	PTD2_05845	Putative multidrug resistance protein AcrB/AcrD/AcrF family protein		116555	11	1	7	2	1	0	0	6	1	1	4	0	2	0	0	1	0	1	0	0	0	0	0	0	0	0	0	0	0	0
EAR26484.1	A4CFQ7	PTD2_04836	zipA	Cell division protein ZipA		27212	2	1	0	2	2	0	1	0	0	1	0	0	3	1	0	3	1	1	0	0	0	0	0	0	0	0	0	0	0	0
EAR27859.1	A4CBX2	PTD2_18595	PTD2_18595	Uncharacterized protein	Carbamidomethylation; Deamidation (NQ)	30686	0	1	6	0	0	3	0	7	8	1	12	4	0	0	6	0	1	8	4	6	5	2	2	5	0	2	2	0	0	0
EAR30312.1	A4C430	PTD2_02046	PTD2_02046	Uncharacterized protein		37986	2	0	0	0	0	0	0	0	0	0	0	0	0	0	0	0	0	0	0	0	0	3	0	0	4	0	0	2	7	16
EAR28784.1	A4C869	PTD2_07069	PTD2_07069	Glutathione-dependent peroxiredoxin	Carbamidomethylation; Deamidation (NQ)	16513	2	0	0	6	0	0	2	0	0	7	2	0	0	0	2	7	0	3	0	0	0	0	0	0	0	0	0	0	0	0
EAR29406.1	A4C602	PTD2_11339	tsf	Elongation factor Ts	Deamidation (NQ)	30117	15	1	0	14	1	0	0	0	0	6	0	0	11	11	0	12	12	0	0	0	0	0	0	0	0	0	0	10	60	88
EAR26345.1	A4CFX8	PTD2_06169	rplQ	50S ribosomal protein L17	Carbamidomethylation; Deamidation (NQ)	14925	2	0	0	0	0	1	0	0	0	0	0	0	12	1	1	0	9	1	0	0	0	0	0	0	34	1	0	16	106	180
EAR26903.1	A4CE91	PTD2_09993	PTD2_09993	Uncharacterized protein	Carbamidomethylation; Oxidation (M); Deamidation (NQ)	64091	72	7	20	43	3	59	6	13	6	39	11	20	12	1	53	45	34	90	33	22	34	25	14	2	55	44	38	0	5	11
EAR29796.1	A4C742	PTD2_13289	PTD2_13289	Aminopeptidase B	Carbamidomethylation; Oxidation (M); Deamidation (NQ)	45463	85	28	11	88	14	7	2	5	13	22	26	48	8	5	34	65	8	46	29	17	38	10	17	28	41	61	169	0	6	10
EAR26579.1	A4CFE1	PTD2_09539	dapF	Diaminopimelate epimerase	Carbamidomethylation	30598	1	1	0	2	0	0	2	1	0	5	0	0	4	5	1	2	9	0	0	0	0	0	0	0	0	0	0	0	0	0
EAR29357.1	A4C5V3	PTD2_11094	PTD2_11094	Putative ABC transporter ATP-binding protein		26170	3	3	1	2	0	0	0	0	0	4	0	0	8	1	3	1	6	1	0	0	0	0	0	0	0	0	0	0	0	0
EAR26374.1	A4CFX5	PTD2_04941	fusA	Elongation factor G	Carbamidomethylation; Oxidation (M); Deamidation (NQ)	76088	39	6	5	12	3	0	9	3	0	8	0	0	28	14	1	13	15	0	0	0	0	0	0	0	14	0	0	5	32	45
EAR29214.1	A4C9E9	PTD2_09219	glyA	Serine hydroxymethyltransferase		45269	9	1	0	2	0	0	1	0	0	1	0	0	3	0	0	2	2	0	0	0	0	0	0	0	0	0	0	0	0	0
EAR27876.1	A4CBY9	PTD2_18680	PTD2_18680	Putative TonB-dependent receptor protein		101788	6	0	2	1	0	0	0	3	4	1	0	1	0	0	3	0	0	4	0	0	0	0	0	0	0	0	0	0	0	0
EAR27324.1	A4CCN1	PTD2_14832	gcvP	Glycine dehydrogenase (decarboxylating)	Carbamidomethylation; Oxidation (M); Deamidation (NQ)	104220	245	20	8	307	6	17	59	17	10	81	14	17	45	14	41	209	34	59	26	27	35	8	28	34	196	241	172	2	8	24
EAR28553.1	A4CAZ5	PTD2_22097	PTD2_22097	Pyrophosphate phospho-hydrolase	Carbamidomethylation	33119	6	3	3	3	7	1	6	2	1	5	5	3	6	1	3	6	5	1	1	2	0	0	0	0	4	2	0	0	1	1
EAR29597.1	A4C6J3	PTD2_12294	PTD2_12294	UTP--glucose-1-phosphate uridylyltransferase	Carbamidomethylation; Deamidation (NQ)	32418	7	1	0	2	1	2	7	2	0	7	0	0	23	9	2	16	9	1	4	0	0	3	0	0	1	0	0	0	0	1
EAR27519.1	A4CD76	PTD2_15807	ftsH	ATP-dependent zinc metalloprotease FtsH	Carbamidomethylation	69651	20	0	0	7	0	3	5	1	0	1	0	0	7	0	1	2	0	4	0	0	0	0	0	0	1	0	0	0	0	0
EAR26713.1	A4CF38	PTD2_17277	PTD2_17277	Putative enzyme for maturation of Microcin B17 and degradation of CcdA		47872	21	0	0	8	0	0	0	0	0	2	1	0	4	0	5	12	0	6	0	0	0	0	0	0	1	0	0	0	0	0
EAR27914.1	A4CC27	PTD2_18870	PTD2_18870	Efflux pump membrane transporter		114541	6	0	0	1	0	1	0	0	0	0	0	1	0	0	1	2	1	2	0	0	0	0	0	0	1	1	0	0	0	0
EAR27141.1	A4CDU9	PTD2_05705	PTD2_05705	Putative glucose-6-phosphate 1-epimerase	Carbamidomethylation; Deamidation (NQ)	30824	14	0	0	6	0	1	0	0	0	2	0	0	2	0	3	13	2	2	0	0	0	0	0	0	6	0	0	0	0	0
EAR29313.1	A4C5Q9	PTD2_10874	PTD2_10874	Putative TPR domain protein (Tetratricopeptide repeat)	Deamidation (NQ)	47602	3	2	0	2	1	0	1	3	0	0	0	0	9	5	1	8	4	5	0	0	0	0	0	0	1	0	0	0	0	1
EAR30035.1	A4C3A3	PTD2_00661	PTD2_00661	Uncharacterized protein	Carbamidomethylation; Deamidation (NQ)	15501	1	5	3	1	0	6	9	1	0	2	1	0	4	7	15	6	5	3	1	6	9	2	3	8	8	8	14	0	0	2
EAR26515.1	A4CFH7	PTD2_22577	cpoB	Cell division coordinator CpoB	Deamidation (NQ)	27790	0	0	0	0	0	0	0	0	0	0	0	0	0	0	1	1	1	0	3	0	0	1	0	0	5	0	0	2	8	23
EAR30274.1	A4C3Z2	PTD2_01856	PTD2_01856	Putative Tol protein	Deamidation (NQ)	49398	19	2	0	10	0	0	6	0	0	1	0	0	12	2	0	2	3	0	0	0	0	0	0	0	0	0	0	0	0	0
EAR30289.1	A4C407	PTD2_01931	PTD2_01931	Uncharacterized protein		17548	1	0	0	1	0	0	0	0	0	1	0	0	0	0	1	1	0	1	0	0	0	0	0	0	0	0	0	0	0	0
EAR28423.1	A4CAL5	PTD2_21447	PTD2_21447	3-oxoacyl-[acyl-carrier-protein] synthase 2	Carbamidomethylation; Deamidation (NQ)	43218	7	0	0	5	4	0	0	0	0	3	0	0	9	5	1	6	4	0	0	0	0	0	0	0	0	0	0	0	0	0
EAR27983.1	A4CC96	PTD2_19215	PTD2_19215	Putative orphan protein	Carbamidomethylation; Deamidation (NQ)	63152	21	0	3	8	0	12	0	0	0	0	0	27	0	0	11	4	6	18	22	36	6	1	2	3	9	12	5	0	0	0
EAR30683.1	A4C551	PTD2_03901	PTD2_03901	Uncharacterized protein		28576	7	0	6	3	0	6	0	0	0	0	0	1	0	0	8	1	3	3	0	0	0	0	0	0	0	0	0	0	0	0
EAR28236.1	A4CA28	PTD2_20512	prpB	2-methylisocitrate lyase	Carbamidomethylation; Deamidation (NQ)	31776	17	3	0	19	0	4	0	0	0	8	0	0	4	3	17	46	4	13	9	6	12	4	0	6	52	37	59	0	0	2
EAR26813.1	A4CET4	PTD2_16751	PTD2_16751	Type II secretion system core protein G	Deamidation (NQ)	15477	8	0	0	4	0	4	4	6	0	3	0	0	2	0	2	1	0	1	5	0	0	6	0	0	12	1	0	0	0	0
EAR27765.1	A4CBM8	PTD2_18125	PTD2_18125	Uncharacterized protein	Carbamidomethylation; Oxidation (M); Deamidation (NQ)	129289	46	0	0	42	1	0	1	1	0	9	0	2	1	0	9	24	1	26	0	12	10	0	6	6	17	21	34	0	0	1
EAR30013.1	A4C381	PTD2_00551	PTD2_00551	Amino acid adenylation	Carbamidomethylation	156718	8	0	0	3	0	0	2	0	0	3	0	0	2	0	0	4	0	0	0	0	0	0	0	0	0	0	0	0	0	0
EAR28682.1	A4C7W7	PTD2_06559	PTD2_06559	Uncharacterized protein	Deamidation (NQ)	52937	5	0	4	8	0	1	0	0	0	1	0	0	1	0	4	19	0	13	0	0	0	0	0	0	3	0	0	0	0	0
EAR29689.1	A4C6T5	PTD2_12754	PTD2_12754	AcrB/AcrD/AcrF family protein		112385	1	1	1	1	1	0	0	0	0	1	0	0	1	0	0	0	1	0	0	0	0	0	0	0	0	0	0	0	0	0
EAR28598.1	A4CB40	PTD2_22322	PTD2_22322	DUF3291 domain-containing protein		17666	0	0	0	0	0	0	0	0	0	1	0	0	1	0	1	1	1	2	0	0	0	0	0	0	1	0	0	0	0	0
EAR27253.1	A4CCG0	PTD2_14477	csrA	Translational regulator CsrA	Deamidation (NQ)	6908	1	0	0	1	0	0	1	1	3	1	7	7	0	1	0	0	1	0	9	0	0	25	13	1	24	10	0	3	17	22
EAR29317.1	A4C5R3	PTD2_10894	PTD2_10894	MotA/TolQ/ExbB proton channel family protein	Deamidation (NQ)	49160	89	16	20	59	4	35	22	23	24	19	11	6	36	14	39	19	32	47	12	2	0	4	1	0	63	1	1	2	8	22
EAR26751.1	A4CEM2	PTD2_16441	rpe	Ribulose-phosphate 3-epimerase		24084	6	0	0	6	0	4	0	0	8	2	9	6	0	0	2	11	3	5	5	7	9	5	7	10	14	8	19	0	0	1
EAR28832.1	A4C8B7	PTD2_07309	PTD2_07309	TSPc domain-containing protein	Carbamidomethylation; Deamidation (NQ)	58553	21	0	1	3	0	2	0	0	0	0	0	4	2	0	7	4	0	21	1	2	3	3	0	1	17	18	13	0	0	0
EAR27370.1	A4CCS7	PTD2_15062	PTD2_15062	Putative hydrolase	Deamidation (NQ)	48381	10	0	0	9	0	6	1	4	5	5	9	3	10	2	28	15	3	13	5	5	3	1	2	3	7	13	7	0	1	3
EAR28870.1	A4C8F5	PTD2_07499	hslV	ATP-dependent protease subunit HslV		18406	4	0	0	0	1	0	0	0	0	1	0	0	5	1	0	5	2	1	0	0	0	0	0	0	1	0	3	0	0	0
EAR27016.1	A4CDH4	PTD2_05080	pepQ	Xaa-Pro dipeptidase	Carbamidomethylation; Oxidation (M); Deamidation (NQ)	49969	65	4	0	94	0	2	0	0	2	11	0	0	1	0	23	61	10	42	3	0	11	0	2	10	48	63	83	0	0	2
EAR29518.1	A4C6B4	PTD2_11899	PTD2_11899	Histidine kinase		77685	5	0	0	3	0	0	1	2	0	2	0	0	2	0	0	0	0	0	0	0	0	0	0	0	0	0	0	0	0	0
EAR27888.1	A4CC01	PTD2_18740	PTD2_18740	Glyceraldehyde-3-phosphate dehydrogenase	Carbamidomethylation; Deamidation (NQ)	36134	1	1	0	1	0	0	1	0	0	0	0	0	2	2	0	1	1	0	0	0	0	0	0	0	0	0	0	0	0	0
EAR30006.1	A4C7Q2	PTD2_14339	purL	Phosphoribosylformylglycinamidine synthase	Carbamidomethylation	140471	4	0	0	0	0	0	1	0	0	2	0	0	0	1	0	1	1	0	0	0	0	0	0	0	2	0	0	0	0	0
EAR26991.1	A4CEH9	PTD2_10433	rplC	50S ribosomal protein L3	Deamidation (NQ)	22340	2	7	2	1	5	3	0	2	2	1	2	0	10	12	0	3	13	1	4	0	0	6	0	0	75	2	0	18	133	243
EAR30356.1	A4C474	PTD2_02266	PTD2_02266	Histidinol-phosphate transaminase		38975	4	0	0	2	0	0	0	0	0	1	0	0	1	0	0	4	1	0	0	0	0	0	0	0	1	0	0	0	0	0
EAR27510.1	A4CD67	PTD2_15762	PTD2_15762	Putative transcriptional regulatory protein RstA		26374	4	0	0	1	0	0	1	0	0	0	0	0	1	1	0	4	0	0	0	0	0	0	0	0	0	0	0	0	0	0
EAR29467.1	A4C663	PTD2_11644	PTD2_11644	Bacterial surface protein	Carbamidomethylation; Deamidation (NQ)	104376	9	0	0	4	0	1	0	0	0	0	0	0	0	0	9	3	2	4	0	0	0	0	0	0	3	2	2	0	0	0
EAR29424.1	A4C620	PTD2_11429	PTD2_11429	VWFA domain-containing protein	Deamidation (NQ)	105336	9	1	0	4	8	1	2	2	0	7	4	5	5	2	7	2	0	2	10	0	1	6	0	4	19	5	1	0	0	1
EAR29369.1	A4C5W5	PTD2_11154	PTD2_11154	Beta-ketoacyl synthase	Carbamidomethylation	75142	6	0	0	3	5	0	0	0	0	6	0	0	5	1	3	6	8	2	0	0	0	0	0	0	0	0	0	0	0	0
EAR28742.1	A4C827	PTD2_06859	PTD2_06859	Aldolase_II domain-containing protein		28215	0	0	1	0	0	0	1	0	0	1	0	3	0	0	1	0	2	1	1	1	0	0	1	0	6	2	4	0	0	0
EAR28557.1	A4CAZ9	PTD2_22117	def	Peptide deformylase	Deamidation (NQ)	18716	1	0	0	1	0	0	0	0	0	0	2	1	0	0	0	0	0	0	17	6	19	10	12	30	27	31	37	2	6	16
EAR30616.1	A4C4Y4	PTD2_03566	PTD2_03566	NPCBM domain-containing protein	Carbamidomethylation; Deamidation (NQ)	124083	19	0	0	11	0	0	0	0	0	0	0	2	0	0	5	11	1	7	0	0	1	0	0	0	3	4	4	0	0	0
EAR27539.1	A4CD96	PTD2_15907	rplS	50S ribosomal protein L19	Deamidation (NQ)	13515	0	0	0	0	0	0	0	0	0	0	0	0	2	1	0	0	0	0	0	0	0	0	0	0	51	0	0	13	58	78
EAR26632.1	A4CF84	PTD2_00447	PTD2_00447	Putative lipoprotein		18695	1	0	0	0	0	1	0	0	0	0	0	0	1	0	1	1	2	1	0	0	0	0	0	0	0	0	0	0	0	0
EAR28455.1	A4CAP7	PTD2_21607	PTD2_21607	Putative type I phosphodiesterase/nucleotide pyrophosphatase protein	Deamidation (NQ)	45502	1	0	0	0	0	0	0	0	0	3	0	0	2	0	3	3	0	3	0	0	0	0	0	1	0	1	0	0	0	0
EAR29276.1	A4C5M2	PTD2_10689	carB	Carbamoyl-phosphate synthase large chain	Carbamidomethylation	117573	2	1	0	4	0	0	1	0	0	1	0	0	3	0	0	1	0	0	0	0	0	0	0	0	0	0	0	0	0	0
EAR30269.1	A4C3Y7	PTD2_01831	PTD2_01831	Uncharacterized protein	Carbamidomethylation; Oxidation (M); Deamidation (NQ)	55137	701	519	457	858	337	471	107	107	236	264	145	558	72	111	225	419	142	428	53	76	230	20	61	182	88	253	540	23	0	1
EAR28947.1	A4C8N2	PTD2_07884	PTD2_07884	Protein HflC	Deamidation (NQ)	32694	4	0	2	10	0	6	0	0	0	0	0	0	0	0	0	2	1	5	0	0	0	0	0	0	6	0	0	0	0	0
EAR26617.1	A4CF69	PTD2_00372	PTD2_00372	Serine protease subtilase family protein		118657	3	0	0	0	0	1	0	0	0	0	0	3	0	0	4	1	2	9	0	0	1	0	0	0	0	2	3	0	0	0
EAR26868.1	A4CE56	PTD2_09818	PTD2_09818	Putative SPFH domain protein		34974	4	0	0	4	0	0	3	0	0	3	0	0	2	0	0	1	0	1	0	0	0	0	0	0	1	0	0	0	0	0
EAR28878.1	A4C8G3	PTD2_07539	PTD2_07539	Putative mechanosensitive channel protein (MscS family)		29384	1	0	0	0	0	1	0	1	0	0	0	0	0	0	2	0	2	4	0	0	0	0	0	0	1	0	0	0	0	0
EAR28812.1	A4C897	PTD2_07209	rplM	50S ribosomal protein L13	Oxidation (M); Deamidation (NQ)	15793	0	0	0	0	0	0	0	0	0	0	0	0	0	0	0	0	0	0	0	0	0	0	0	0	7	0	0	7	21	66
EAR29690.1	A4C6T6	PTD2_12759	PTD2_12759	Efflux transporter RND family MFP subunit		39459	5	1	0	2	0	0	3	0	0	4	0	0	2	0	0	0	0	0	0	0	0	0	0	0	0	0	0	0	0	0
EAR29232.1	A4C9G7	PTD2_09309	PTD2_09309	Putative hydrolase	Oxidation (M); Deamidation (NQ)	47448	26	3	5	21	1	13	0	2	12	9	18	13	3	0	6	14	3	19	2	5	5	4	4	4	9	11	11	0	1	5
EAR27481.1	A4CD38	PTD2_15617	PTD2_15617	Uncharacterized protein	Carbamidomethylation; Deamidation (NQ)	94438	15	0	17	4	0	59	0	0	1	0	0	10	0	0	46	1	8	65	0	0	0	0	0	0	0	0	0	0	0	0
EAR26365.1	A4CFW6	PTD2_04896	nusG	Transcription termination/antitermination protein NusG		21186	0	0	0	0	0	0	0	0	0	0	0	0	0	1	0	0	3	0	1	0	0	1	0	0	0	0	0	1	4	13
EAR30040.1	A4C3A8	PTD2_00686	phnW	2-aminoethylphosphonate--pyruvate transaminase	Deamidation (NQ)	40406	3	0	0	5	0	0	0	0	0	1	0	0	1	0	0	2	1	0	0	0	0	0	0	0	0	0	0	0	0	0
EAR30710.1	A4C578	PTD2_04036	PTD2_04036	PHB domain-containing protein		65100	7	2	0	6	0	0	1	0	0	0	0	0	2	0	0	1	0	0	0	0	0	0	0	0	0	0	0	0	0	0
EAR28269.1	A4CA61	PTD2_20677	PTD2_20677	Secreted chitinase	Carbamidomethylation; Deamidation (NQ)	26345	4	0	0	3	0	5	0	0	1	0	0	3	0	0	0	0	0	4	0	0	0	0	0	0	0	0	10	0	0	0
EAR26641.1	A4CF93	PTD2_00492	PTD2_00492	Putative hydrolase	Deamidation (NQ)	85101	8	0	0	5	0	0	0	1	0	2	0	0	0	0	0	1	0	5	0	0	0	0	0	0	0	0	0	0	0	0
EAR26603.1	A4CF55	PTD2_00302	PTD2_00302	Uncharacterized protein		67293	1	0	0	1	0	0	0	0	0	0	0	0	0	0	1	1	0	1	0	0	0	0	0	0	0	0	0	0	0	0
EAR29321.1	A4C5R7	PTD2_10914	PTD2_10914	Uncharacterized protein	Carbamidomethylation; Deamidation (NQ)	103084	6	0	0	3	0	3	0	0	0	0	0	0	0	0	1	0	1	4	0	0	0	0	1	0	6	0	0	0	0	0
EAR30011.1	A4C379	PTD2_00541	PTD2_00541	Non-ribosomal peptide synthetase terminal component	Carbamidomethylation	374365	8	0	0	6	0	0	3	0	0	9	0	0	2	0	0	4	0	0	0	0	0	0	0	0	0	0	0	0	0	0
EAR27219.1	A4CE27	PTD2_06095	PTD2_06095	Peptidase M28 family protein	Oxidation (M); Deamidation (NQ)	49484	45	1	9	49	0	11	0	7	18	19	18	40	13	2	8	32	8	18	6	4	10	3	6	16	22	27	63	0	4	6
EAR29953.1	A4C7J9	PTD2_14074	PTD2_14074	Phosphate import ATP-binding protein pstB	Carbamidomethylation	30904	6	0	0	1	0	2	0	0	0	0	0	0	1	0	0	0	2	2	0	0	0	0	0	0	0	0	0	0	0	0
EAR28549.1	A4CAZ1	PTD2_22077	PTD2_22077	Uncharacterized protein	Carbamidomethylation; Oxidation (M); Deamidation (NQ)	20012	13	0	1	2	0	5	0	0	3	0	0	0	6	0	33	0	3	8	0	0	0	0	1	0	0	0	0	0	0	0
EAR28258.1	A4CA50	PTD2_20622	PTD2_20622	Uncharacterized protein	Carbamidomethylation	25671	2	0	0	1	0	0	0	0	1	0	1	1	0	0	0	0	0	5	0	0	0	0	0	0	0	0	0	0	0	0
EAR26735.1	A4CEK6	PTD2_16361	PTD2_16361	Peptidyl-prolyl cis-trans isomerase C (Rotamase C)	Carbamidomethylation	9863	5	3	0	4	0	0	1	0	0	0	0	0	9	2	0	2	11	0	0	0	0	0	0	0	0	0	0	0	0	0
EAR28855.1	A4C8E0	PTD2_07424	PTD2_07424	Beta-N-acetylhexosaminidase		98725	3	0	0	1	0	0	0	0	0	4	0	0	0	0	0	7	3	4	0	0	0	0	0	0	3	0	0	0	0	0
EAR28536.1	A4CAX8	PTD2_22012	PTD2_22012	Putative lipoprotein/thioderoxin		35131	1	0	0	1	0	0	0	0	0	2	0	0	0	2	5	4	7	3	2	0	0	3	0	0	4	0	0	0	0	0
EAR27912.1	A4CC25	PTD2_18860	PTD2_18860	S-formylglutathione hydrolase	Carbamidomethylation	31968	10	0	0	0	0	0	4	2	0	4	0	0	1	0	0	3	0	0	0	0	0	0	0	0	0	0	0	0	0	0
EAR28766.1	A4C851	PTD2_06979	PTD2_06979	Phospho-2-dehydro-3-deoxyheptonate aldolase	Carbamidomethylation	47299	2	0	0	0	1	0	0	1	0	0	0	0	4	0	1	4	1	0	0	0	0	0	0	0	0	0	0	0	0	0
EAR26544.1	A4CFA6	PTD2_09364	PTD2_09364	Putative C-N hydrolase superfamily UPF0012	Deamidation (NQ)	29127	4	0	0	4	0	0	1	0	0	1	3	2	0	0	1	19	1	3	0	0	3	0	0	0	9	2	16	0	0	0
EAR27769.1	A4CBN2	PTD2_18145	PTD2_18145	Amidohydro-rel domain-containing protein	Deamidation (NQ)	117167	48	0	6	19	0	25	2	0	1	4	0	3	4	0	24	15	5	42	10	13	30	0	4	11	67	54	47	0	0	4
EAR26360.1	A4CFZ3	PTD2_06244	rplX	50S ribosomal protein L24	Deamidation (NQ)	11354	0	0	0	0	0	0	0	0	0	0	0	0	0	0	0	0	0	0	0	0	0	0	0	0	24	0	0	6	50	88
EAR30270.1	A4C3Y8	PTD2_01836	PTD2_01836	Uncharacterized protein		49022	3	0	0	1	1	0	1	0	0	1	0	0	1	0	0	1	0	0	0	0	0	0	0	0	0	0	0	0	0	0
EAR28672.1	A4C7V7	PTD2_06509	ilvD	Dihydroxy-acid dehydratase	Carbamidomethylation; Deamidation (NQ)	66024	9	0	0	4	0	0	0	0	0	2	0	0	1	0	7	16	4	28	0	0	0	0	0	0	1	0	1	0	0	0
EAR29315.1	A4C5R1	PTD2_10884	PTD2_10884	TonB system transport protein ExbD2	Deamidation (NQ)	14727	9	1	0	4	0	0	1	1	0	1	0	0	8	1	0	0	1	0	0	0	0	0	0	0	0	0	0	0	0	0
EAR29649.1	A4C6P5	PTD2_12554	PTD2_12554	Transaldolase	Carbamidomethylation; Deamidation (NQ)	34874	36	2	0	39	6	0	0	0	2	9	0	6	23	5	11	41	2	5	5	5	1	3	2	1	10	7	9	3	9	20
EAR30579.1	A4C4U7	PTD2_03381	PTD2_03381	5'-nucleotidase	Deamidation (NQ)	57279	29	1	1	6	0	1	0	0	0	0	2	0	0	0	5	1	1	15	2	0	0	3	0	0	12	4	2	0	0	0
EAR29205.1	A4C9E0	PTD2_09174	PTD2_09174	Uncharacterized protein	Carbamidomethylation; Deamidation (NQ)	32023	8	2	6	0	3	0	55	27	3	31	13	8	1	2	0	0	0	3	0	9	0	0	0	0	0	0	0	0	0	0
EAR28905.1	A4C8J0	PTD2_07674	PTD2_07674	WblP protein		15404	1	0	0	1	0	0	0	0	0	1	0	0	0	0	0	1	0	1	4	1	3	0	0	8	5	4	11	0	0	0
EAR29139.1	A4C974	PTD2_08844	PTD2_08844	Thiol:disulfide interchange protein DsbA	Deamidation (NQ)	24937	5	0	0	6	0	0	0	0	0	0	0	0	0	0	11	13	1	12	0	0	0	0	0	0	0	0	0	0	0	0
EAR28671.1	A4C7V6	PTD2_06504	ilvE	Branched-chain-amino-acid aminotransferase	Carbamidomethylation	33575	4	0	0	1	0	0	0	0	0	0	0	0	1	0	5	5	0	8	0	0	0	0	0	0	5	0	0	0	0	0
EAR30051.1	A4C3B9	PTD2_00741	PTD2_00741	Uncharacterized protein	Carbamidomethylation; Deamidation (NQ)	62075	20	0	0	13	0	1	0	0	0	0	0	1	1	0	29	5	2	31	0	4	30	0	0	4	7	5	29	0	0	0
EAR28105.1	A4C9P7	PTD2_19857	PTD2_19857	30S ribosomal protein S1	Carbamidomethylation; Deamidation (NQ)	61087	11	5	0	6	2	0	7	1	0	4	0	0	7	5	0	11	8	0	0	0	0	3	0	0	4	0	0	11	74	186
EAR30041.1	A4C3A9	PTD2_00691	PTD2_00691	VOC domain-containing protein	Deamidation (NQ)	13041	20	4	10	14	0	15	9	9	13	21	10	15	7	5	12	20	15	20	4	4	19	4	5	41	18	17	32	0	2	7
EAR27862.1	A4CBX5	PTD2_18610	PTD2_18610	UDP-glucose lipid carrier transferase		53719	6	0	0	2	0	0	2	0	0	1	0	0	2	0	0	1	0	0	0	0	0	0	0	0	0	0	0	0	0	0
EAR28903.1	A4C8I8	PTD2_07664	PTD2_07664	dTDP-glucose 4 6-dehydratase	Deamidation (NQ)	39814	10	0	0	6	0	0	0	0	0	0	0	0	0	0	2	12	1	7	0	0	0	0	0	0	0	0	0	0	0	0
EAR28432.1	A4CAM4	PTD2_21492	PTD2_21492	Pseudouridine synthase	Carbamidomethylation	36771	2	0	0	1	0	0	1	0	0	1	0	0	1	0	0	0	0	0	0	0	0	0	0	0	0	0	0	0	0	0
EAR28919.1	A4C8K4	PTD2_07744	PTD2_07744	Putative TonB-dependent receptor		77048	3	0	0	8	0	5	0	0	0	0	0	0	0	0	3	1	1	2	0	0	0	0	0	0	0	0	0	0	0	0
EAR26355.1	A4CFY8	PTD2_06219	rplR	50S ribosomal protein L18	Deamidation (NQ)	12809	0	0	0	0	0	0	0	0	0	0	0	0	0	0	0	0	0	0	0	0	0	0	0	0	12	1	0	5	17	63
EAR27667.1	A4CBD0	PTD2_17635	zwf	Glucose-6-phosphate 1-dehydrogenase	Carbamidomethylation; Deamidation (NQ)	55671	8	1	0	2	0	0	1	0	0	2	0	0	0	0	0	1	0	0	0	0	0	0	0	0	7	0	0	0	0	0
EAR30425.1	A4C4E3	PTD2_02611	PTD2_02611	Ferredoxin	Carbamidomethylation	13364	0	0	2	1	0	0	0	0	0	1	0	0	1	0	1	1	0	2	0	0	0	0	0	0	0	0	0	0	0	0
EAR26869.1	A4CE57	PTD2_09823	PTD2_09823	Protein QmcA	Deamidation (NQ)	34207	7	0	0	3	0	10	0	0	0	0	0	0	0	0	2	3	3	14	0	0	0	0	0	0	9	0	0	0	0	0
EAR29407.1	A4C603	PTD2_11344	rpsB	30S ribosomal protein S2		27118	17	2	0	5	3	0	2	0	0	1	0	0	15	5	0	9	3	1	0	0	0	0	0	0	2	0	0	1	3	10
EAR26953.1	A4CEE1	PTD2_10243	PTD2_10243	DUF4382 domain-containing protein	Carbamidomethylation; Deamidation (NQ)	35859	0	0	1	0	0	0	0	2	0	0	2	0	0	0	5	0	0	3	14	11	3	3	6	2	0	14	13	0	0	0
EAR27322.1	A4CCM9	PTD2_14822	gcvH	Glycine cleavage system H protein	Oxidation (M); Deamidation (NQ)	14118	91	43	73	112	22	92	222	134	72	200	127	70	124	77	110	102	103	84	67	213	291	59	159	223	46	120	176	6	45	37
EAR27681.1	A4CBE4	PTD2_17705	PTD2_17705	Prolyl oligopeptidase family protein	Carbamidomethylation; Oxidation (M); Deamidation (NQ)	77798	29	0	0	24	0	0	0	0	0	0	0	0	1	0	10	44	1	19	0	0	0	0	0	1	8	10	13	0	0	0
EAR28081.1	A4C9M3	PTD2_19737	PTD2_19737	Enoyl-CoA hydratase	Carbamidomethylation; Oxidation (M); Deamidation (NQ)	27534	7	0	0	7	0	1	0	0	0	2	1	4	0	0	53	29	6	25	0	0	0	0	0	0	7	0	0	0	0	0
EAR28653.1	A4C7T8	PTD2_06414	glnA	Glutamine synthetase	Carbamidomethylation; Oxidation (M); Deamidation (NQ)	51910	525	84	78	582	32	80	56	83	169	252	110	355	101	99	262	488	136	199	159	163	401	144	202	382	325	387	659	10	75	121
EAR29677.1	A4C6S3	PTD2_12694	PTD2_12694	TRAP-type mannitol/chloroaromatic compound transport system periplasmic component	Deamidation (NQ)	40737	2	0	0	0	0	0	0	0	0	0	0	3	0	0	6	8	3	17	0	0	1	0	0	0	0	0	4	0	0	0
EAR29289.1	A4C5N5	PTD2_10754	PTD2_10754	Putative hydrolase		55229	3	0	0	2	0	2	0	0	0	0	0	0	0	0	0	5	0	2	1	0	0	0	0	0	6	2	0	0	0	0
EAR26386.1	A4CFU9	PTD2_00152	PTD2_00152	Uncharacterized flavoprotein		27702	0	1	0	1	0	0	0	0	0	0	0	0	0	2	11	2	2	3	0	1	2	0	0	1	0	2	2	0	0	0
EAR29151.1	A4C986	PTD2_08904	PTD2_08904	Uncharacterized protein		28842	2	0	0	2	0	0	0	0	0	0	0	0	2	0	3	0	0	2	0	0	0	0	0	0	0	0	0	0	0	0
EAR28036.1	A4C9H8	PTD2_19512	PTD2_19512	VioB-polyketide synthase		114398	3	0	0	2	0	0	0	0	0	0	0	0	2	2	0	1	1	0	0	0	0	0	0	0	0	0	0	0	0	0
EAR29079.1	A4C914	PTD2_08544	PTD2_08544	Uncharacterized protein	Deamidation (NQ)	42041	0	0	3	0	0	9	0	0	0	0	0	2	0	0	7	0	2	22	0	0	0	0	0	0	0	0	0	0	0	0
EAR29146.1	A4C981	PTD2_08879	PTD2_08879	Curli production assembly/transport component CsgG		45827	4	0	0	2	0	0	1	0	0	0	0	0	5	2	0	1	1	0	0	0	0	0	0	0	0	0	0	0	0	0
EAR29131.1	A4C966	PTD2_08804	pepA	Probable cytosol aminopeptidase	Oxidation (M); Deamidation (NQ)	56077	5	0	1	4	0	36	0	0	5	1	6	7	0	0	4	2	3	40	1	0	6	4	4	26	3	9	1	0	0	1
EAR26361.1	A4CFZ4	PTD2_06249	rplN	50S ribosomal protein L14	Carbamidomethylation; Deamidation (NQ)	13368	0	0	0	0	0	0	0	0	0	0	0	0	0	0	0	0	0	0	0	0	0	0	0	0	30	1	0	10	87	106
EAR27377.1	A4CCT4	PTD2_15097	PTD2_15097	Putative orphan protein		11262	1	0	0	0	0	0	0	0	0	0	0	0	0	0	0	0	1	0	0	0	0	0	0	0	1	0	0	1	5	5
EAR28078.1	A4C9M0	PTD2_19722	PTD2_19722	Putative 3-oxoacyl-(Acyl-carrier protein) reductase		27077	0	0	0	0	0	1	0	0	0	5	1	7	0	0	1	0	2	3	0	0	0	0	0	0	0	0	0	0	0	0
EAR28117.1	A4C9Q9	PTD2_19917	PTD2_19917	Peptidyl-prolyl cis-trans isomerase	Oxidation (M); Deamidation (NQ)	22141	65	18	6	60	9	14	16	1	3	25	4	26	34	14	72	52	19	29	15	7	0	4	1	0	36	14	7	0	1	15
EAR27728.1	A4CBJ1	PTD2_17940	PTD2_17940	YCII domain-containing protein	Carbamidomethylation; Oxidation (M); Deamidation (NQ)	10891	4	5	0	7	0	2	8	5	23	10	11	11	5	9	16	16	10	21	5	8	41	9	21	44	9	24	14	0	3	4
EAR26722.1	A4CEJ3	PTD2_16296	groEL	Chaperonin GroEL	Carbamidomethylation; Oxidation (M); Deamidation (NQ)	57032	96	22	4	73	24	41	62	5	3	64	31	39	112	27	37	98	38	47	148	0	0	237	10	0	416	76	29	30	278	462
EAR28763.1	A4C848	PTD2_06964	PTD2_06964	Uncharacterized protein	Carbamidomethylation	24933	2	0	0	1	0	0	0	0	0	0	0	0	0	0	2	4	0	4	0	0	0	0	0	0	0	0	0	0	0	0
EAR29396.1	A4C5Z2	PTD2_11289	fabZ	3-hydroxyacyl-[acyl-carrier-protein] dehydratase FabZ	Carbamidomethylation	17024	1	0	0	1	0	3	0	0	0	0	0	0	0	0	4	0	2	1	5	4	4	2	0	0	2	1	0	0	0	0
EAR29784.1	A4C730	PTD2_13229	PTD2_13229	Uncharacterized protein	Deamidation (NQ)	75807	3	0	0	0	0	6	0	0	1	0	0	3	0	0	15	0	0	6	0	0	20	0	0	3	0	1	10	0	0	0
EAR30332.1	A4C450	PTD2_02146	PTD2_02146	Histone acetyltransferase HPA2/related acetyltransferase		18037	4	0	0	1	0	0	0	0	0	2	0	0	0	0	0	3	0	1	0	0	0	0	0	0	0	0	0	0	0	0
EAR27310.1	A4CCL7	PTD2_14762	PTD2_14762	Uncharacterized protein	Carbamidomethylation	21379	4	0	0	1	0	0	0	0	0	0	0	0	0	0	2	1	0	2	0	1	1	0	0	0	4	0	4	0	0	0
EAR29903.1	A4C7E9	PTD2_13824	argC	N-acetyl-gamma-glutamyl-phosphate reductase		36434	2	0	0	1	0	0	0	0	0	0	0	0	0	0	4	2	0	3	0	0	0	0	0	0	0	0	0	0	0	0
EAR29954.1	A4C7K0	PTD2_14079	PTD2_14079	Phosphate transport system permease protein PstA		59337	4	0	0	1	0	0	0	1	0	0	0	0	0	0	1	0	0	2	0	0	0	0	0	0	0	0	0	0	0	0
EAR26715.1	A4CF40	PTD2_17287	PTD2_17287	Uncharacterized protein	Carbamidomethylation	89348	1	0	0	0	0	3	1	0	0	0	0	0	0	0	2	0	0	4	0	0	0	0	0	0	0	0	0	0	0	0
EAR26940.1	A4CEC8	PTD2_10178	PTD2_10178	Multidrug resistance efflux pump		37855	1	3	0	1	0	0	1	0	0	1	0	0	0	1	1	2	0	0	0	0	0	0	0	0	0	0	0	0	0	0
EAR26334.1	A4CG06	PTD2_00072	PTD2_00072	Cell division transporter substrate-binding protein FtsY (Fragment)		43503	0	1	0	0	0	0	0	0	0	0	0	0	3	0	3	1	2	0	0	0	0	0	0	0	0	0	0	0	0	0
EAR29866.1	A4C7B2	PTD2_13639	ftsY	Signal recognition particle receptor FtsY		62189	0	1	0	0	0	0	0	0	0	0	0	0	3	0	3	1	2	0	0	0	0	0	0	0	0	0	0	0	0	0
EAR26560.1	A4CFC2	PTD2_09444	ubiD	3-octaprenyl-4-hydroxybenzoate carboxy-lyase	Carbamidomethylation	55087	5	0	0	5	0	0	0	0	0	0	0	0	0	0	1	9	0	6	0	0	0	0	0	0	1	0	0	0	0	0
EAR29803.1	A4C749	PTD2_13324	panC	Pantothenate synthetase		30820	5	0	0	4	0	0	4	2	0	19	2	0	2	1	0	7	1	0	0	0	0	0	0	0	0	0	0	1	5	5
EAR27185.1	A4CDZ3	PTD2_05925	PTD2_05925	Glutamine amidotransferase type-2 domain-containing protein	Carbamidomethylation; Deamidation (NQ)	32943	2	0	0	1	0	0	0	0	0	0	0	0	0	0	3	5	0	5	0	0	0	0	0	0	8	5	5	0	0	0
EAR28753.1	A4C838	PTD2_06914	PTD2_06914	META domain-containing protein	Carbamidomethylation; Deamidation (NQ)	29616	0	0	1	0	0	2	0	0	0	0	0	1	0	0	11	1	2	15	0	0	0	0	0	0	0	0	0	0	0	0
EAR26424.1	A4CFT6	PTD2_09717	PTD2_09717	Uncharacterized protein	Oxidation (M); Deamidation (NQ)	25283	25	15	17	20	12	41	61	7	6	23	6	11	26	17	50	44	28	75	3	0	0	8	0	0	8	0	0	4	30	56
EAR26748.1	A4CEL9	PTD2_16426	argD	Acetylornithine aminotransferase	Carbamidomethylation; Oxidation (M); Deamidation (NQ)	43199	139	6	6	151	1	10	27	10	0	44	3	0	22	8	13	71	7	9	0	0	0	0	0	0	0	0	4	0	7	4
EAR26863.1	A4CE51	PTD2_09793	PTD2_09793	Uncharacterized protein	Carbamidomethylation	11606	0	0	2	0	0	4	0	0	0	2	0	1	0	0	0	0	0	2	0	0	0	0	0	0	0	0	0	0	0	0
EAR28017.1	A4CCD0	PTD2_19385	PTD2_19385	Putative Glutamate carboxypeptidase II	Carbamidomethylation; Deamidation (NQ)	57855	5	0	0	0	0	12	0	0	0	0	0	1	0	0	23	4	3	39	1	0	0	0	0	0	9	5	5	0	0	0
EAR26878.1	A4CE66	PTD2_09868	PTD2_09868	Histidine kinase	Carbamidomethylation	85549	0	1	0	0	0	0	1	1	0	0	0	0	2	0	0	0	0	0	0	0	0	0	0	0	0	0	0	0	0	0
EAR28116.1	A4C9Q8	PTD2_19912	PTD2_19912	Uncharacterized protein		87245	5	0	1	2	0	10	0	0	0	0	0	0	0	0	2	3	0	9	0	0	0	0	0	0	0	0	0	0	0	0
EAR28802.1	A4C887	PTD2_07159	PTD2_07159	Uncharacterized protein		43431	4	0	0	0	0	2	0	0	0	0	0	0	0	0	2	0	0	4	0	0	0	0	0	0	0	0	0	0	0	0
EAR26837.1	A4CEV8	PTD2_16871	PTD2_16871	Probable methyl-accepting chemotaxis protein		112203	2	0	0	1	1	0	0	0	0	1	0	0	2	0	0	1	0	0	0	0	0	0	0	0	0	0	0	0	0	0
EAR29964.1	A4C7L0	PTD2_14129	PTD2_14129	Uncharacterized protein	Deamidation (NQ)	87446	49	0	1	59	0	0	0	0	0	4	0	0	0	0	6	25	0	12	0	0	0	0	0	0	1	0	2	0	0	0
EAR27396.1	A4CCV3	PTD2_15192	PTD2_15192	Small heat shock protein		18574	3	1	0	0	0	0	0	0	0	0	0	0	1	0	0	0	1	0	0	0	0	0	0	0	0	0	0	0	0	0
EAR29830.1	A4C776	PTD2_13459	PTD2_13459	7 8-dihydroneopterin aldolase	Deamidation (NQ)	13119	0	0	0	0	0	2	0	0	0	0	1	2	0	0	10	0	0	6	0	0	0	0	0	0	0	0	0	0	0	0
EAR28065.1	A4C9K7	PTD2_19657	PTD2_19657	Uncharacterized protein		14932	5	0	0	0	0	0	0	0	0	0	0	0	0	0	5	3	0	4	0	0	0	0	0	0	0	0	0	0	0	0
EAR30643.1	A4C511	PTD2_03701	PTD2_03701	PpiC-type peptidyl-prolyl cis-trans isomerase		30646	3	0	0	0	0	0	1	0	0	1	0	1	0	0	0	0	0	0	0	0	0	0	0	0	0	0	0	0	0	0
EAR27709.1	A4CBH2	PTD2_17845	PTD2_17845	TonB-dependent receptor	Deamidation (NQ)	88232	8	0	0	9	0	5	0	0	0	0	0	0	0	0	0	0	0	5	8	0	2	0	0	0	2	1	1	0	0	0
EAR30632.1	A4C500	PTD2_03646	PTD2_03646	Cold shock protein	Deamidation (NQ)	7580	0	0	0	0	1	0	0	0	0	0	0	0	3	4	5	0	2	1	0	0	0	3	0	0	1	0	0	12	28	68
EAR30150.1	A4C3L8	PTD2_01236	PTD2_01236	TonB-like periplasmic protein	Carbamidomethylation	15528	5	0	0	0	0	2	0	0	0	0	0	0	0	0	6	0	0	5	0	0	0	0	0	0	0	0	0	0	0	0
EAR27935.1	A4CC48	PTD2_18975	PTD2_18975	Isocitrate dehydrogenase [NADP]	Carbamidomethylation; Deamidation (NQ)	80532	0	0	0	0	0	0	0	0	0	0	0	0	0	0	0	0	0	0	0	0	0	0	0	0	26	0	0	5	15	22
EAR28816.1	A4C8A1	PTD2_07229	PTD2_07229	Ubiquinol-cytochrome c reductase cytochrome c1	Deamidation (NQ)	27799	13	0	0	10	0	3	0	0	0	0	0	0	0	0	1	0	0	5	0	0	0	0	0	0	3	0	0	0	0	0
EAR26703.1	A4CF28	PTD2_17227	PTD2_17227	3-deoxy-D-manno-octulosonate 8-phosphate phosphatase KdsC		19908	4	0	0	1	0	6	0	0	0	4	1	1	3	0	3	2	7	2	1	0	0	0	0	11	1	3	14	0	0	1
EAR29316.1	A4C5R2	PTD2_10889	PTD2_10889	TonB system transport protein ExbB2	Deamidation (NQ)	19325	2	0	0	0	0	0	0	0	1	0	1	0	0	0	0	0	0	4	0	0	0	0	0	0	1	0	0	0	0	0
EAR27548.1	A4CDA5	PTD2_15952	pspB	Phage shock protein B	Deamidation (NQ)	9088	2	0	0	2	0	2	0	0	0	0	0	0	0	0	1	0	0	6	0	0	0	0	0	0	0	0	0	0	0	0
EAR26857.1	A4CE45	PTD2_09763	PTD2_09763	Oxidoreductase aldo/keto reductase 2 family protein	Deamidation (NQ)	33600	4	0	0	4	0	0	0	0	0	0	0	0	0	0	2	3	0	10	0	0	2	0	0	0	13	13	19	0	0	0
EAR27491.1	A4CD48	PTD2_15667	ilvC	Ketol-acid reductoisomerase (NADP(+))	Carbamidomethylation; Deamidation (NQ)	53753	7	0	0	0	0	0	0	0	0	2	0	0	2	0	0	11	1	0	0	0	0	0	0	0	0	0	0	0	0	0
EAR30017.1	A4C385	PTD2_00571	PTD2_00571	Amino acid adenylation	Carbamidomethylation; Deamidation (NQ)	249766	12	0	0	5	0	0	1	0	0	2	0	0	0	0	0	3	0	0	0	0	0	0	0	0	0	0	0	0	0	0
EAR28215.1	A4CA07	PTD2_20407	PTD2_20407	Isoaspartyl dipeptidase	Carbamidomethylation; Deamidation (NQ)	40882	2	0	0	5	0	0	0	0	0	0	0	1	0	0	1	0	0	2	0	0	0	0	0	0	0	0	1	0	0	0
AAL76237.1	Q8RTI8	PTD2_11099	PTD2_11099	DppA	Deamidation (NQ)	45130	5	0	0	0	0	6	1	0	0	0	0	0	0	0	2	0	0	5	0	0	0	0	0	0	0	0	0	0	0	0
EAR29940.1	A4C7I6	PTD2_14009	yajC	Sec translocon accessory complex subunit YajC		11737	1	0	0	2	0	1	0	0	0	0	0	0	1	0	0	0	0	0	0	0	0	0	0	0	0	0	0	0	0	0
EAR29622.1	A4C6L8	PTD2_12419	PTD2_12419	Uncharacterized protein		23381	0	0	0	0	0	0	1	1	0	0	2	2	0	0	0	0	0	0	0	0	1	0	0	0	25	8	7	0	0	0
EAR27054.1	A4CDL2	PTD2_05270	glmU	Bifunctional protein GlmU	Carbamidomethylation	47968	4	0	0	1	1	0	3	0	0	7	0	0	3	0	5	3	0	5	0	0	0	0	0	0	5	0	0	0	0	1
EAR26819.1	A4CEU0	PTD2_16781	hslO	33 kDa chaperonin		31716	4	0	0	0	0	0	0	0	0	0	0	0	2	0	2	2	0	0	0	0	0	0	0	0	0	0	0	0	0	0
EAR27179.1	A4CDY7	PTD2_05895	PTD2_05895	Leucine aminopeptidase-related protein	Deamidation (NQ)	52265	21	0	0	10	0	0	0	0	0	2	0	0	0	0	3	5	0	2	0	0	0	0	0	0	0	0	1	0	0	0
EAR26381.1	A4CFU4	PTD2_00127	PTD2_00127	Endonuclease I		59141	1	0	0	1	0	0	0	0	0	0	0	0	0	0	1	2	0	4	0	0	0	0	0	0	0	0	0	0	0	0
EAR28146.1	A4C9T8	PTD2_20062	PTD2_20062	Putative amidohydrolase family protein	Deamidation (NQ)	44660	32	1	7	10	0	11	0	2	2	2	0	2	1	1	25	2	7	41	6	17	9	5	6	7	44	25	31	0	0	4
EAR28740.1	A4C825	PTD2_06849	PTD2_06849	Uncharacterized protein		20440	2	0	0	1	0	0	0	0	0	0	0	0	1	0	0	1	0	0	0	0	0	0	0	0	0	0	0	0	0	0
EAR30211.1	A4C3S9	PTD2_01541	PTD2_01541	Putative Zn-dependent aminopeptidase	Deamidation (NQ)	95136	2	0	0	4	0	0	0	0	0	0	0	0	0	0	4	0	0	6	0	0	0	0	0	0	0	0	0	0	0	0
EAR29299.1	A4C5P5	PTD2_10804	adk	Adenylate kinase	Carbamidomethylation; Deamidation (NQ)	23317	28	0	0	34	1	0	3	1	2	15	0	0	22	6	2	45	16	0	6	0	0	12	0	0	27	0	0	6	69	127
EAR29720.1	A4C6W6	PTD2_12909	PTD2_12909	YcaO domain-containing protein	Carbamidomethylation	84256	1	0	1	0	0	0	0	0	0	0	0	0	1	0	0	0	0	3	0	0	0	0	0	0	0	0	1	0	0	0
EAR27498.1	A4CD55	PTD2_15702	PTD2_15702	Predicted periplasmic lipoprotein	Carbamidomethylation; Deamidation (NQ)	46267	1	0	1	0	0	3	0	0	0	0	0	0	0	0	9	0	1	16	0	0	0	0	0	0	0	0	3	0	0	0
EAR29131.1	A4C966	PTD2_08804	pepA	Probable cytosol aminopeptidase	Carbamidomethylation; Deamidation (NQ)	57583	1	1	1	0	0	1	1	1	0	1	1	0	1	0	1	0	1	2	52	15	49	41	66	129	69	123	127	4	8	41
EAR28668.1	A4C7V3	PTD2_06489	PTD2_06489	Secreted protein containing internal repeats	Deamidation (NQ)	24693	0	0	2	0	0	4	0	0	0	0	0	0	0	0	12	0	0	16	0	0	0	0	0	0	0	0	0	0	0	0
EAR27797.1	A4CBR0	PTD2_18285	metG	Methionine--tRNA ligase	Deamidation (NQ)	75555	5	0	3	5	1	2	7	2	2	13	4	1	5	6	12	23	4	10	40	2	1	22	1	1	33	12	0	0	1	4
EAR29853.1	A4C799	PTD2_13574	trmL	tRNA (cytidine(34)-2'-O)-methyltransferase	Deamidation (NQ)	17479	0	0	0	0	0	0	0	0	0	1	0	1	3	0	1	5	0	0	0	0	0	0	0	0	0	0	0	0	0	0
EAR26590.1	A4CF42	PTD2_00237	PTD2_00237	Delta-aminolevulinic acid dehydratase	Carbamidomethylation; Oxidation (M); Deamidation (NQ)	37259	43	12	6	49	8	31	18	17	29	62	15	44	47	18	43	76	35	53	36	48	107	45	66	170	54	94	162	7	22	68
EAR26353.1	A4CFY6	PTD2_06209	rpmD	50S ribosomal protein L30	Carbamidomethylation; Deamidation (NQ)	6479	1	0	0	0	0	0	0	0	0	0	0	0	1	0	0	0	0	0	1	0	0	1	1	0	7	2	0	3	40	65
EAR29878.1	A4C7C4	PTD2_13699	PTD2_13699	Putative GlpG protein		30399	2	0	0	0	0	0	0	0	0	0	0	0	0	0	3	0	1	1	0	0	0	0	0	0	0	0	0	0	0	0
EAR30645.1	A4C513	PTD2_03711	PTD2_03711	Uncharacterized protein	Deamidation (NQ)	69734	3	0	0	1	0	0	0	0	0	0	0	0	0	0	4	0	0	4	0	0	0	0	0	0	0	0	14	0	0	0
EAR30697.1	A4C565	PTD2_03971	PTD2_03971	Uncharacterized protein		21927	1	0	1	1	4	0	0	1	0	1	0	3	0	0	3	0	3	0	0	0	0	0	0	0	0	0	0	0	0	0
EAR26799.1	A4CES0	PTD2_16681	PTD2_16681	Thiol:disulfide interchange protein	Deamidation (NQ)	23459	13	0	3	9	0	5	3	2	0	15	5	3	13	5	16	26	3	25	14	20	12	9	8	27	39	32	69	0	1	5
EAR30272.1	A4C3Z0	PTD2_01846	PTD2_01846	Putative TonB system-dependent transport protein		14929	2	0	0	2	0	0	0	0	0	3	0	0	1	0	0	0	0	0	0	0	0	0	0	0	0	0	0	0	0	0
EAR28831.1	A4C8B6	PTD2_07304	PTD2_07304	Uncharacterized protein		14273	0	0	0	0	0	1	0	0	0	0	0	0	0	0	4	0	1	2	0	0	0	0	0	0	0	0	0	0	0	0
EAR28510.1	A4CAV2	PTD2_21882	PTD2_21882	Cupin_2 domain-containing protein		16293	0	0	0	0	0	0	0	0	0	0	0	0	1	0	0	2	2	1	0	0	0	0	0	0	0	0	0	0	0	0
EAR27408.1	A4CCW5	PTD2_15252	PTD2_15252	Microbial collagenase	Carbamidomethylation; Deamidation (NQ)	102050	0	0	0	0	0	0	0	0	0	0	2	1	0	0	7	0	0	4	0	5	36	0	2	8	0	17	43	0	0	0
EAR27359.1	A4CCR6	PTD2_15007	PTD2_15007	Uncharacterized protein	Carbamidomethylation; Deamidation (NQ)	7429	0	0	0	0	0	4	0	0	0	0	0	0	0	0	3	0	2	2	8	1	6	1	0	2	0	0	3	0	0	0
EAR27168.1	A4CDX6	PTD2_05840	PTD2_05840	Putative multidrug resistance protein		42329	3	0	0	3	0	0	0	0	0	0	0	0	0	0	1	1	0	0	0	0	0	0	0	0	0	0	0	0	0	0
EAR26645.1	A4CF97	PTD2_00512	PTD2_00512	Aminopeptidase N	Deamidation (NQ)	69112	19	1	1	13	0	1	2	3	1	10	5	0	11	0	12	24	5	13	7	0	0	0	0	0	26	10	0	0	0	4
EAR28063.1	A4C9K5	PTD2_19647	PTD2_19647	Glutathione hydrolase proenzyme		63223	2	0	0	0	0	0	0	0	0	0	1	0	0	0	1	0	0	1	1	0	0	0	0	0	6	2	1	0	0	0
EAR28097.1	A4C9N9	PTD2_19817	trhO	tRNA uridine(34) hydroxylase	Carbamidomethylation	37523	2	0	0	3	0	0	3	0	0	0	0	0	4	0	0	1	0	0	0	0	0	0	0	0	0	0	0	0	0	0
EAR27691.1	A4CBF4	PTD2_17755	PTD2_17755	Uncharacterized protein		18027	1	0	0	2	0	0	0	0	0	0	0	0	0	0	1	3	0	0	0	0	0	0	0	0	1	0	0	0	0	0
EAR27354.1	A4CCR1	PTD2_14982	PTD2_14982	Uncharacterized protein		17942	1	0	0	2	0	0	0	0	0	0	0	0	0	0	1	3	0	0	0	0	0	0	0	0	1	0	0	0	0	0
EAR30044.1	A4C3B2	PTD2_00706	PTD2_00706	Ferric vibriobactin receptor	Deamidation (NQ)	75611	0	0	2	0	0	12	0	0	0	0	0	0	0	0	11	0	0	27	0	0	0	0	0	0	0	0	0	0	0	0
EAR27959.1	A4CC72	PTD2_19095	serS	Serine--tRNA ligase		48152	1	0	0	0	0	0	1	0	0	1	0	0	0	0	0	1	0	0	0	0	0	0	0	0	0	0	0	0	0	0
EAR26367.1	A4CFW8	PTD2_04906	rplA	50S ribosomal protein L1	Deamidation (NQ)	24759	4	0	0	2	0	3	0	0	0	1	0	0	6	3	4	3	2	3	2	0	0	2	0	0	0	0	0	7	82	88
EAR30349.1	A4C467	PTD2_02231	PTD2_02231	Putative alkaline phosphatase	Carbamidomethylation; Oxidation (M); Deamidation (NQ)	46921	28	0	0	32	0	33	0	3	2	14	4	5	14	2	70	40	23	55	6	0	2	3	1	10	9	19	38	0	1	10
EAR27701.1	A4CBG4	PTD2_17805	PTD2_17805	Uncharacterized protein		84629	0	0	0	0	0	1	0	0	1	0	3	8	0	0	0	0	0	4	0	0	0	0	0	0	0	0	0	0	0	0
EAR30246.1	A4C3W4	PTD2_01716	PTD2_01716	Phospho-2-dehydro-3-deoxyheptonate aldolase	Carbamidomethylation	50689	4	0	0	1	0	0	1	0	0	0	0	0	4	0	0	2	0	0	0	0	0	0	0	0	0	0	0	0	0	0
EAR29398.1	A4C5Z4	PTD2_11299	PTD2_11299	Periplasmic molecular chaperone for outer membrane proteins	Deamidation (NQ)	19707	0	0	0	0	0	0	0	0	0	0	0	0	0	0	0	0	0	0	1	0	0	0	0	0	1	0	0	2	4	25
EAR26986.1	A4CEH4	PTD2_10408	rplV	50S ribosomal protein L22	Deamidation (NQ)	11908	0	0	0	0	0	0	0	0	0	0	0	0	0	0	0	0	0	0	0	0	0	0	0	0	32	1	0	12	182	343
EAR29887.1	A4C7D3	PTD2_13744	PTD2_13744	Uncharacterized protein		53501	10	0	0	1	0	1	0	0	0	0	0	0	0	0	1	1	0	4	0	0	0	0	0	0	0	0	0	0	0	0
EAR27784.1	A4CBP7	PTD2_18220	PTD2_18220	Cystathionine beta-lyase PLP-dependent (Beta-cystathionase)	Carbamidomethylation	43054	1	0	0	0	0	0	0	0	0	1	0	0	0	0	0	3	0	1	0	0	0	0	0	0	0	0	0	0	0	0
EAR28743.1	A4C828	PTD2_06864	PTD2_06864	Putative mandelate racemase/muconate lactonizing enzyme family protein	Carbamidomethylation; Deamidation (NQ)	43846	16	0	0	10	1	1	0	1	0	6	4	1	4	3	8	14	6	11	0	2	3	0	1	1	17	16	22	0	0	3
EAR29083.1	A4C918	PTD2_08564	PTD2_08564	Uncharacterized protein	Carbamidomethylation; Deamidation (NQ)	13033	0	0	0	0	0	0	0	0	0	0	0	0	0	0	3	0	1	0	14	0	0	52	6	0	36	12	5	5	84	153
EAR26499.1	A4CFG1	PTD2_22497	PTD2_22497	Putative orphan protein		12078	0	0	0	0	0	0	0	0	0	0	0	0	0	0	0	0	0	0	0	0	0	0	0	0	0	0	0	1	12	11
EAR28823.1	A4C8A8	PTD2_07264	PTD2_07264	SIS domain-containing protein		21183	4	0	0	3	0	0	0	0	0	0	0	0	0	0	0	3	0	0	0	0	0	0	0	0	2	3	5	0	0	0
EAR26854.1	A4CE42	PTD2_09748	PTD2_09748	Putative AsmA protein		75111	2	0	0	3	0	0	0	0	0	0	0	0	3	0	0	2	0	0	0	0	0	0	0	0	0	0	0	0	0	0
EAR29684.1	A4C6T0	PTD2_12729	PTD2_12729	Peptidylprolyl isomerase		23044	2	0	0	0	0	0	4	0	0	1	1	0	1	0	0	1	0	0	0	0	0	0	0	0	0	0	0	0	0	0
EAR28428.1	A4CAM0	PTD2_21472	rpmF	50S ribosomal protein L32	Deamidation (NQ)	6045	0	0	0	0	0	0	0	0	0	0	0	0	0	0	0	0	0	0	0	0	0	0	0	0	4	0	0	28	68	94
EAR27348.1	A4CCQ5	PTD2_14952	hutU	Urocanate hydratase		74126	2	0	0	8	0	0	0	0	0	2	0	0	0	0	0	3	0	0	0	0	0	0	0	0	3	0	1	0	0	0
EAR29893.1	A4C7D9	PTD2_13774	coaD	Phosphopantetheine adenylyltransferase	Deamidation (NQ)	17646	10	0	0	3	0	0	0	0	0	0	0	0	0	0	1	7	0	0	0	0	0	0	0	0	3	2	1	0	0	0
EAR29573.1	A4C6G9	PTD2_12174	PTD2_12174	Flagellar hook protein FlgE	Deamidation (NQ)	51449	0	1	0	0	0	0	0	0	0	0	0	0	1	1	0	0	0	0	0	0	1	0	0	0	0	0	0	0	0	0
EAR28854.1	A4C8D9	PTD2_07419	PTD2_07419	Peptidase M13 family (Lipoprotein)		77522	2	0	0	0	0	0	1	0	0	0	0	0	0	0	0	0	0	2	0	0	0	0	0	0	4	0	0	0	0	0
EAR26356.1	A4CFY9	PTD2_06224	rplF	50S ribosomal protein L6	Oxidation (M); Deamidation (NQ)	19050	0	0	0	0	0	0	0	0	0	0	0	0	2	0	0	0	0	0	0	0	0	0	0	0	42	1	0	5	65	179
EAR29780.1	A4C726	PTD2_13209	proA	Gamma-glutamyl phosphate reductase	Carbamidomethylation	45343	9	0	0	5	0	1	0	0	0	1	0	0	0	0	0	0	0	0	0	0	0	0	0	0	16	0	0	0	0	0
EAR27523.1	A4CD80	PTD2_15827	PTD2_15827	Protein-export membrane protein SecG		12225	7	0	0	1	0	0	2	0	0	1	0	0	0	0	0	0	0	0	0	0	0	0	0	0	0	0	0	0	0	0
EAR26662.1	A4CEY7	PTD2_17022	PTD2_17022	Phosphate-selective porin O and P		41753	3	0	0	0	0	2	0	0	0	0	0	0	0	0	0	0	0	2	0	0	0	0	0	0	0	0	0	0	0	0
EAR27554.1	A4CDB1	PTD2_15982	PTD2_15982	Putative pterin-4-alpha-carbinolamine dehydratase	Carbamidomethylation	12639	0	2	0	0	0	0	0	0	0	0	0	0	1	1	0	0	1	0	0	0	0	0	0	0	3	0	0	2	4	8
EAR27835.1	A4CBU8	PTD2_18475	PTD2_18475	Uncharacterized protein	Deamidation (NQ)	15584	0	7	0	0	7	0	0	0	0	0	0	0	0	17	0	1	1	0	0	0	0	0	0	0	0	0	0	0	0	0
EAR27462.1	A4CD19	PTD2_15522	lon	Lon protease PE=2 SV=1		68880	2	0	0	0	0	0	1	1	0	0	0	0	0	0	0	0	0	0	0	0	0	0	0	0	0	0	0	0	0	0
EAR30145.1	A4C3L3	PTD2_01211	PTD2_01211	Putative exogenous ferric siderophore receptor Iha adhesin		88128	0	0	2	0	0	11	0	0	0	0	0	0	0	0	2	0	0	17	0	0	0	0	0	0	0	0	0	0	0	0
EAR27176.1	A4CDY4	PTD2_05880	PTD2_05880	Oligopeptidase type B	Carbamidomethylation	76388	9	19	1	16	0	0	0	0	0	1	0	0	2	0	2	9	0	5	0	0	0	0	1	2	0	0	1	0	0	0
EAR27173.1	A4CDY1	PTD2_05865	PTD2_05865	Putative isomerase	Carbamidomethylation	91130	9	0	0	2	0	0	0	0	0	0	0	0	0	0	1	6	0	0	0	0	0	0	0	0	2	0	0	0	0	0
EAR27293.1	A4CCK0	PTD2_14677	folE2	GTP cyclohydrolase FolE2	Carbamidomethylation	38197	1	0	0	0	0	0	0	0	0	1	0	0	0	0	0	1	0	0	0	0	0	0	0	0	0	1	4	0	0	0
EAR28708.1	A4C7Z3	PTD2_06689	PTD2_06689	Putative Mannose-sensitive agglutinin (MSHA) biogenesis protein MshB (Pilus type IV)	Carbamidomethylation; Deamidation (NQ)	21477	3	0	0	0	0	2	0	0	0	0	0	0	0	0	1	0	2	14	0	0	0	0	0	0	0	0	0	0	0	0
EAR28944.1	A4C8M9	PTD2_07869	hfq	RNA-binding protein Hfq		9775	2	0	0	0	0	0	0	0	0	0	0	0	1	1	0	0	0	0	0	0	0	0	0	0	0	0	0	0	0	0
EAR26520.1	A4CFI2	PTD2_22602	tolQ	Tol-Pal system protein TolQ	Deamidation (NQ)	25354	2	0	0	0	0	0	0	1	0	0	0	0	0	0	1	0	0	7	0	0	0	0	0	0	7	0	0	0	0	0
EAR27929.1	A4CC42	PTD2_18945	PTD2_18945	Putative enzyme with RmlC-like domain		43292	0	0	0	0	0	0	0	1	0	1	1	0	0	0	0	0	0	0	0	0	0	0	0	0	0	0	0	0	0	0
EAR29890.1	A4C7D6	PTD2_13759	rimK	Probable alpha-L-glutamate ligase	Carbamidomethylation	32539	5	0	0	0	1	0	0	0	0	0	1	0	0	0	0	0	0	0	0	0	0	0	0	0	0	0	0	0	0	0
EAR27977.1	A4CC90	PTD2_19185	PTD2_19185	Glutamate dehydrogenase	Oxidation (M); Deamidation (NQ)	181796	0	2	0	0	0	0	0	2	0	0	1	0	0	0	0	0	0	0	0	1	0	0	0	1	0	0	1	0	0	0
EAR29187.1	A4C9C2	PTD2_09084	PTD2_09084	Predicted periplasmic lipoprotein		41183	0	0	3	0	1	0	0	0	0	0	0	0	0	0	1	0	0	2	0	0	0	0	0	0	0	0	0	0	0	0
EAR30335.1	A4C453	PTD2_02161	PTD2_02161	Alpha-1 2-mannosidase family protein	Carbamidomethylation; Deamidation (NQ)	89143	9	0	0	3	0	0	0	0	0	1	0	0	0	0	0	2	0	0	0	0	0	0	0	0	13	13	13	0	0	0
EAR28543.1	A4CAY5	PTD2_22047	PTD2_22047	Putative TonB-dependent receptor outer membrane		107685	2	0	0	0	0	2	0	0	0	0	0	0	0	0	0	0	0	2	0	0	0	0	0	0	0	0	0	0	0	0
EAR26989.1	A4CEH7	PTD2_10423	rplW	50S ribosomal protein L23		11092	0	0	0	0	0	0	0	0	0	0	0	0	0	0	0	0	0	0	0	0	0	0	0	0	5	0	0	4	27	117
EAR29385.1	A4C5Y1	PTD2_11234	PTD2_11234	Putative orphan protein		33515	1	3	0	0	0	0	1	0	0	2	0	0	0	0	0	1	0	0	0	0	0	0	0	0	0	0	0	0	0	0
EAR29038.1	A4C8X3	PTD2_08339	coaBC	Coenzyme A biosynthesis bifunctional protein CoaBC	Carbamidomethylation	43384	0	0	0	0	0	0	0	0	0	0	3	0	0	0	3	0	0	6	0	0	1	0	0	0	0	0	0	0	0	0
EAR27799.1	A4CBR2	PTD2_18295	dcd	dCTP deaminase	Deamidation (NQ)	21604	0	0	0	0	0	0	0	0	0	0	0	0	0	0	7	3	0	5	8	1	0	0	0	0	0	8	1	0	0	0
EAR30640.1	A4C508	PTD2_03686	PTD2_03686	Uncharacterized protein	Carbamidomethylation; Deamidation (NQ)	236290	6	0	0	7	0	0	0	0	0	0	0	0	0	0	1	1	0	0	0	0	0	0	0	0	0	0	0	0	0	0
EAR29355.1	A4C5V1	PTD2_11084	PTD2_11084	Putative methyltransferase	Carbamidomethylation	37368	7	0	0	0	0	0	0	0	0	1	0	0	1	0	0	1	0	0	0	0	0	0	0	0	0	0	0	0	0	0
EAR27866.1	A4CBX9	PTD2_18630	PTD2_18630	Protein-tyrosine-phosphatase	Deamidation (NQ)	27208	0	0	0	0	0	0	0	0	1	0	4	1	0	0	0	0	1	2	0	0	0	0	0	0	0	0	0	0	0	0
EAR29219.1	A4C9F4	PTD2_09244	ribH	6 7-dimethyl-8-ribityllumazine synthase	Oxidation (M); Deamidation (NQ)	16132	29	5	0	11	0	7	4	0	0	6	0	0	7	10	13	24	3	0	27	24	57	35	29	90	17	35	54	1	11	28
EAR27552.1	A4CDA9	PTD2_15972	PTD2_15972	Probable Methionine gamma-lyase		43075	0	0	0	0	0	0	0	0	0	0	0	2	0	0	1	0	0	4	0	0	0	0	0	0	0	0	0	0	0	0
EAR29873.1	A4C7B9	PTD2_13674	PTD2_13674	Putative transcriptional regulator LysR family protein	Carbamidomethylation	37758	5	0	0	0	0	0	0	0	0	1	0	0	1	0	0	0	0	0	0	0	0	0	0	0	0	0	0	0	0	0
EAR27882.1	A4CBZ5	PTD2_18710	PTD2_18710	Glucoamylase	Deamidation (NQ)	87688	11	0	0	0	0	0	0	0	0	0	0	1	0	0	1	0	0	5	0	0	0	0	0	0	0	0	4	0	0	0
EAR30159.1	A4C3M7	PTD2_01281	PTD2_01281	Alcohol dehydrogenase iron-containing	Carbamidomethylation	41487	2	0	0	0	0	0	0	0	0	0	0	0	0	0	0	3	0	1	0	0	0	0	0	0	0	0	0	0	0	0
EAR28680.1	A4C7W5	PTD2_06549	PTD2_06549	Cytochrome c5	Carbamidomethylation; Oxidation (M); Deamidation (NQ)	13710	3	0	2	4	1	14	2	0	0	3	0	4	12	4	27	14	22	28	23	4	2	14	0	0	17	8	8	3	5	28
EAR30628.1	A4C4Z6	PTD2_03626	deoB	Phosphopentomutase	Carbamidomethylation; Deamidation (NQ)	43966	26	0	0	13	0	1	0	0	1	5	2	0	6	0	16	17	13	23	1	0	0	2	0	1	17	5	8	0	0	4
EAR28652.1	A4C7T7	PTD2_06409	PTD2_06409	DUF4124 domain-containing protein		19340	1	0	0	2	0	0	0	0	0	2	0	0	0	0	0	0	0	0	0	0	0	0	0	0	0	0	1	0	0	0
EAR26765.1	A4CEN6	PTD2_16511	PTD2_16511	Cystathionine gamma-synthase PLP-dependent		45959	4	0	0	1	0	0	0	0	0	0	0	0	0	0	0	2	0	0	0	0	0	0	0	0	0	0	0	0	0	0
EAR28767.1	A4C852	PTD2_06984	PTD2_06984	Uncharacterized protein		41456	4	0	0	2	0	0	0	0	0	0	0	0	0	0	0	1	0	0	0	0	0	0	0	0	0	0	0	0	0	0
EAR30014.1	A4C382	PTD2_00556	PTD2_00556	Amino acid adenylation	Carbamidomethylation; Deamidation (NQ)	325034	15	0	0	5	0	0	1	0	0	1	0	0	0	0	0	0	0	0	0	0	0	0	0	0	0	0	0	0	0	0
EAR28125.1	A4C9R7	PTD2_19957	PTD2_19957	Protease 4	Deamidation (NQ)	68357	11	0	0	0	0	0	0	0	0	0	0	1	0	0	4	0	0	22	0	0	0	0	0	0	1	0	0	0	0	0
EAR26988.1	A4CEH6	PTD2_10418	rplB	50S ribosomal protein L2	Carbamidomethylation; Oxidation (M); Deamidation (NQ)	30063	10	7	1	6	4	0	7	3	0	3	1	0	17	10	2	8	3	0	1	0	0	1	0	0	63	1	0	49	113	124
EAR26593.1	A4CF45	PTD2_00252	PTD2_00252	Uncharacterized protein	Carbamidomethylation	19782	4	4	0	6	3	1	2	2	2	11	14	1	8	0	22	14	24	4	0	0	0	0	0	0	0	0	0	0	1	6
EAR30708.1	A4C576	PTD2_04026	PTD2_04026	Hypothetical carboxypeptidase G2		41202	1	0	0	0	0	0	0	0	0	0	0	0	0	1	0	4	0	0	0	0	0	0	0	0	0	0	0	0	0	0
EAR27433.1	A4CCZ0	PTD2_15377	PTD2_15377	Porin_4 domain-containing protein		40110	0	0	0	0	0	0	0	0	0	0	0	0	0	0	1	0	1	4	0	0	0	0	0	0	0	0	0	0	0	0
EAR29259.1	A4C5K5	PTD2_10604	PTD2_10604	Putative orphan protein	Deamidation (NQ)	12200	0	0	0	0	0	0	0	0	0	0	0	0	0	0	0	0	0	0	1	0	0	0	0	0	2	0	0	1	1	5
EAR29905.1	A4C7F1	PTD2_13834	PTD2_13834	Glyoxalase family protein superfamily		14662	1	0	0	0	0	0	0	0	0	0	0	0	2	0	0	3	0	0	0	0	0	0	0	0	6	0	0	0	0	0
EAR27720.1	A4CBI3	PTD2_17900	PTD2_17900	ABC transporter permease protein		91871	0	0	0	0	1	1	0	0	0	0	0	0	0	0	0	0	0	3	0	0	0	0	0	0	0	0	0	0	0	0
EAR26375.1	A4CFX6	PTD2_04946	tuf	Elongation factor Tu	Carbamidomethylation; Oxidation (M); Deamidation (NQ)	43185	76	21	11	51	18	11	25	12	4	27	8	5	63	32	6	38	30	9	14	0	0	13	0	0	24	2	0	30	69	94
EAR27051.1	A4CDK9	PTD2_05255	atpC	ATP synthase epsilon chain		14835	0	0	0	0	0	0	0	0	0	0	0	0	0	0	1	0	0	2	0	0	0	0	0	0	0	0	0	1	1	5
EAR29721.1	A4C6W7	PTD2_12914	radA	DNA repair protein RadA	Carbamidomethylation	49023	0	0	0	0	0	0	0	0	0	0	0	0	1	0	4	0	0	1	0	0	0	0	0	0	0	0	0	0	0	0
EAR29561.1	A4C6F7	PTD2_12114	PTD2_12114	Flagellar hook-associated protein 2		59107	1	0	0	0	0	0	0	0	0	0	0	0	0	0	1	3	0	0	0	0	0	0	0	0	3	0	0	0	0	0
AAL76239.1	Q8RTI6	PTD2_11089	PTD2_11089	DppC		44759	1	0	0	1	0	0	0	0	0	0	0	0	0	0	0	0	0	3	0	0	0	0	0	0	0	0	0	0	0	0
EAR30419.1	A4C4D7	PTD2_02581	PTD2_02581	Uncharacterized protein	Carbamidomethylation; Deamidation (NQ)	13889	2	0	0	0	0	0	0	0	0	0	0	0	0	0	15	1	0	10	0	0	0	0	0	0	0	0	0	0	0	0
EAR26761.1	A4CEN2	PTD2_16491	PTD2_16491	Putative Type IV pilus biogenesis protein PilN		21693	5	0	0	2	0	0	0	0	0	0	0	0	0	0	0	0	0	1	0	0	0	0	0	0	0	0	0	0	0	0
EAR29404.1	A4C600	PTD2_11329	frr	Ribosome-recycling factor		20469	0	0	0	0	0	0	0	0	0	0	0	0	0	0	0	0	0	0	0	0	0	0	0	0	0	0	0	4	8	9
EAR28957.1	A4C8P2	PTD2_07934	rplI	50S ribosomal protein L9	Oxidation (M); Deamidation (NQ)	15597	2	0	0	0	0	0	0	0	0	0	0	0	1	0	0	0	0	0	0	0	0	6	2	0	18	3	0	5	105	90
EAR26346.1	A4CFX9	PTD2_06174	rpoA	DNA-directed RNA polymerase subunit alpha	Carbamidomethylation; Oxidation (M); Deamidation (NQ)	36112	41	10	2	16	1	2	17	6	4	14	3	4	24	19	3	15	13	9	15	0	0	18	3	0	17	2	0	6	98	84
EAR30140.1	A4C3K8	PTD2_01186	PTD2_01186	Uncharacterized protein	Carbamidomethylation	16367	0	0	0	0	0	0	0	0	0	0	0	0	0	0	4	0	1	1	0	0	0	0	0	0	0	0	0	0	0	0
EAR29452.1	A4C648	PTD2_11569	PTD2_11569	Glycoside hydrolase family 16		30675	2	0	0	0	0	0	0	0	0	0	0	0	0	0	0	6	0	2	0	0	2	0	0	0	0	0	9	0	0	0
EAR29899.1	A4C7E5	PTD2_13804	argH	Argininosuccinate lyase	Carbamidomethylation	50004	1	0	0	0	0	0	0	0	0	0	0	0	0	0	0	3	0	1	0	0	0	0	0	0	0	0	0	0	0	0
EAR29217.1	A4C9F2	PTD2_09234	PTD2_09234	Riboflavin synthase subunit E		23283	4	0	0	0	0	0	0	0	0	0	0	0	0	0	1	1	0	0	1	0	0	0	0	0	0	0	9	0	0	0
EAR27525.1	A4CD82	PTD2_15837	PTD2_15837	Porin_4 domain-containing protein		44029	1	0	0	0	0	0	0	0	0	0	0	0	0	0	5	0	0	3	0	0	0	0	0	0	0	0	0	0	0	0
EAR27576.1	A4CDD3	PTD2_16092	PTD2_16092	Uncharacterized protein		30567	3	0	0	2	0	6	0	0	0	0	0	0	0	0	1	0	0	0	0	0	0	0	0	0	0	0	0	0	0	0
EAR29741.1	A4C6Y7	PTD2_13014	recA	Protein RecA	Carbamidomethylation; Deamidation (NQ)	38008	0	0	0	0	0	0	0	0	0	0	0	0	0	0	0	0	0	0	0	0	0	0	0	0	0	0	0	2	7	2
EAR29663.1	A4C6Q9	PTD2_12624	PTD2_12624	Dipeptidyl peptidase IV		87171	1	0	0	1	0	0	0	0	0	0	0	0	0	0	3	0	0	0	0	0	0	0	0	0	1	0	0	0	0	0
EAR26977.1	A4CEG5	PTD2_10363	PTD2_10363	SnoaL-like domain-containing protein	Carbamidomethylation; Deamidation (NQ)	18828	6	3	3	8	3	2	5	2	1	7	2	1	6	5	13	6	7	9	0	0	0	0	0	0	0	0	0	0	0	5
EAR26780.1	A4CEQ1	PTD2_16586	PTD2_16586	Putative secreted hydrolase	Deamidation (NQ)	91664	10	0	0	13	0	0	0	0	0	0	0	0	0	0	0	1	0	0	0	0	0	0	0	0	1	0	0	0	0	0
EAR28874.1	A4C8F9	PTD2_07519	rpmE	50S ribosomal protein L31	Carbamidomethylation	8561	20	2	1	14	2	0	16	4	0	9	1	0	8	5	0	7	3	0	3	0	0	2	0	0	1	0	0	6	13	16
EAR26746.1	A4CEL7	PTD2_16416	astD	N-succinylglutamate 5-semialdehyde dehydrogenase	Deamidation (NQ)	52111	6	0	0	0	0	0	0	0	0	0	0	0	0	0	0	2	0	1	0	0	0	0	0	0	0	0	0	0	0	0
EAR27678.1	A4CBE1	PTD2_17690	PTD2_17690	Uncharacterized protein	Carbamidomethylation; Oxidation (M); Deamidation (NQ)	10117	0	0	0	0	1	6	0	0	1	0	2	8	4	5	15	5	6	5	32	0	0	36	2	0	49	3	4	2	92	221
EAR29072.1	A4C907	PTD2_08509	PTD2_08509	Malate dehydrogenase	Carbamidomethylation; Deamidation (NQ)	31840	27	7	1	10	5	1	52	14	0	46	20	11	12	5	0	9	6	2	1	0	0	4	0	0	20	2	2	2	30	42
EAR26430.1	A4CFK3	PTD2_04566	rplY	50S ribosomal protein L25		21750	1	0	0	1	0	0	2	0	0	6	0	0	0	0	0	0	0	0	2	0	0	1	0	0	7	0	0	7	9	21
EAR28213.1	A4CA05	PTD2_20397	PTD2_20397	TonB-dependent receptor	Deamidation (NQ)	106748	0	0	0	0	0	5	0	0	0	0	0	0	0	0	1	0	0	4	0	0	0	0	0	0	0	0	0	0	0	0
EAR27144.1	A4CDV2	PTD2_05720	PTD2_05720	Uncharacterized protein		105928	7	0	0	2	0	0	0	0	0	0	0	0	0	0	1	0	0	0	0	0	0	0	0	0	0	0	0	0	0	0
EAR29360.1	A4C5V6	PTD2_11109	PTD2_11109	Uncharacterized protein		29524	0	0	0	0	0	0	0	0	0	0	0	7	0	0	3	1	1	0	0	0	0	0	0	0	0	0	0	0	0	0
EAR30764.1	A4C5D2	PTD2_04306	PTD2_04306	Uncharacterized protein		44078	0	0	0	0	0	0	0	0	1	0	0	0	0	0	0	0	0	3	0	0	0	0	0	0	0	0	0	0	0	0
EAR30756.1	A4C5C4	PTD2_04266	PTD2_04266	Oar protein	Carbamidomethylation	113523	0	0	0	0	0	6	0	0	0	0	0	0	0	0	0	0	0	10	0	0	0	0	0	0	0	0	0	0	0	0
EAR29030.1	A4C8W5	PTD2_08299	PTD2_08299	Uncharacterized protein		36819	1	0	0	0	0	0	0	0	0	0	0	0	0	0	0	0	0	1	0	0	0	0	0	0	0	0	0	0	0	0
EAR30092.1	A4C3G0	PTD2_00946	PTD2_00946	Glyoxalase family protein	Carbamidomethylation	14626	0	0	0	0	0	0	0	0	0	0	0	0	0	0	1	1	0	0	0	0	0	0	0	0	0	0	0	0	0	0
EAR29920.1	A4C7G6	PTD2_13909	PTD2_13909	Succinate-semialdehyde dehydrogenase I NADP-dependent	Carbamidomethylation	52588	4	0	0	0	0	0	0	0	0	0	0	0	0	0	0	4	0	0	0	0	0	0	0	0	0	0	0	0	0	0
EAR29669.1	A4C6R5	PTD2_12654	PTD2_12654	FAD:protein FMN transferase		38280	1	0	0	1	0	0	0	0	0	0	0	0	0	0	0	0	0	0	0	0	0	0	0	0	3	0	0	0	0	0
EAR27753.1	A4CBL6	PTD2_18065	cysB	Transcriptional regulator for cysteine regulon		36252	1	0	0	1	0	0	0	0	0	0	0	0	0	0	0	0	0	0	0	0	0	0	0	0	1	0	0	0	0	0
EAR30072.1	A4C3E0	PTD2_00846	PTD2_00846	Uncharacterized protein	Carbamidomethylation	33347	1	0	0	1	0	0	0	0	0	0	0	0	0	0	0	0	0	0	0	0	0	0	0	0	0	0	0	0	0	0
EAR27360.1	A4CCR7	PTD2_15012	PTD2_15012	Conserved protein/domain typically associated with flavoprotein oxygenase DIM6/NTAB family protein		22297	0	0	0	0	0	0	0	0	0	0	0	0	0	0	1	0	0	1	0	0	0	0	0	0	0	0	0	0	0	0
EAR26797.1	A4CER8	PTD2_16671	PTD2_16671	Uncharacterized protein		18843	0	0	0	0	0	0	0	0	0	0	0	0	0	0	1	0	0	1	0	0	0	0	0	0	0	0	0	0	0	0
EAR26990.1	A4CEH8	PTD2_10428	rplD	50S ribosomal protein L4	Deamidation (NQ)	21959	0	0	0	0	0	0	0	0	0	0	0	0	0	0	0	0	0	0	0	0	0	0	0	0	18	0	0	13	19	31
EAR29078.1	A4C913	PTD2_08539	PTD2_08539	Uncharacterized protein	Carbamidomethylation; Oxidation (M); Deamidation (NQ)	13356	2	1	0	0	1	0	1	0	0	1	0	0	2	7	10	3	21	3	82	0	0	135	0	0	95	15	0	1	63	139
EAR29031.1	A4C8W6	PTD2_08304	PTD2_08304	Uncharacterized protein		27684	4	0	0	0	0	0	0	0	0	0	0	0	0	0	0	0	0	3	0	0	0	0	0	0	0	0	0	0	0	0
EAR27117.1	A4CDS5	PTD2_05585	PTD2_05585	Uncharacterized protein	Carbamidomethylation	9234	0	0	0	0	0	0	0	0	0	0	0	0	0	0	0	0	0	0	0	0	0	0	0	0	0	0	0	8	8	27
EAR27088.1	A4CDP6	PTD2_05440	PTD2_05440	Ferrichrome-iron receptor	Deamidation (NQ)	78405	0	0	0	0	0	0	0	0	0	0	0	0	0	0	13	0	0	12	0	0	0	0	0	0	0	0	0	0	0	0
EAR26808.1	A4CES9	PTD2_16726	PTD2_16726	Type II secretion system protein L	Carbamidomethylation	44628	2	0	0	0	0	0	0	0	0	0	0	0	1	0	0	0	0	0	0	0	0	0	0	0	0	0	0	0	0	0
EAR28172.1	A4C9W4	PTD2_20192	PTD2_20192	Uncharacterized protein	Deamidation (NQ)	45230	2	0	0	0	0	0	0	0	0	0	0	0	1	0	0	0	0	0	0	0	0	0	1	0	0	0	0	0	0	0
EAR29698.1	A4C6U4	PTD2_12799	PTD2_12799	Penicillin-binding protein 1B		90793	3	1	0	0	0	0	0	0	0	0	0	0	0	0	0	0	0	0	0	0	0	0	0	0	0	0	0	0	0	0
EAR30102.1	A4C3H0	PTD2_00996	PTD2_00996	Uncharacterized protein	Deamidation (NQ)	11386	1	0	0	0	0	0	0	0	0	0	0	0	0	0	3	8	0	0	0	0	0	0	0	0	0	0	0	0	0	0
EAR27187.1	A4CDZ5	PTD2_05935	PTD2_05935	Outer membrane ferric siderophore receptor		85377	0	0	0	0	0	0	0	0	0	0	0	0	0	0	7	0	0	6	0	0	0	0	0	0	0	0	0	0	0	0
EAR26368.1	A4CFW9	PTD2_04911	rplJ	50S ribosomal protein L10	Carbamidomethylation; Oxidation (M); Deamidation (NQ)	17505	16	2	4	4	2	8	55	9	15	19	15	32	6	4	12	3	3	16	26	71	216	30	47	199	45	77	199	35	57	90
EAR29991.1	A4C7N7	PTD2_14264	PTD2_14264	HlyD_D23 domain-containing protein	Deamidation (NQ)	38845	0	0	0	0	0	0	0	0	0	1	0	0	1	0	0	0	0	0	0	0	0	0	0	0	1	0	0	0	0	0
EAR26532.1	A4CFJ4	PTD2_22662	PTD2_22662	Uncharacterized protein	Deamidation (NQ)	26385	0	0	0	0	0	0	0	0	0	0	0	0	0	0	4	0	0	7	0	0	0	0	0	0	2	0	0	0	0	0
EAR26631.1	A4CF83	PTD2_00442	PTD2_00442	Uncharacterized protein		68623	0	0	0	0	0	0	0	0	0	0	0	0	0	0	17	0	0	13	0	0	0	0	0	0	0	0	0	0	0	0
EAR26967.1	A4CEF5	PTD2_10313	PTD2_10313	Uncharacterized protein	Deamidation (NQ)	13040	0	0	0	0	0	0	0	0	0	0	0	0	0	0	0	0	0	0	0	0	0	0	0	0	6	0	0	10	10	30
EAR28954.1	A4C8N9	PTD2_07919	rpsF	30S ribosomal protein S6		11981	12	6	6	10	4	2	2	8	1	1	3	0	13	13	2	8	7	1	0	0	0	0	0	0	0	0	0	3	7	11
EAR28716.1	A4C801	PTD2_06729	mreB	Cell shape-determining protein MreB	Carbamidomethylation	37113	3	0	0	0	0	0	0	0	0	0	0	0	0	0	0	0	0	0	0	0	0	0	0	0	0	0	0	1	20	11
EAR30411.1	A4C4C9	PTD2_02541	glgB	1 4-alpha-glucan branching enzyme GlgB		84395	2	0	0	0	0	0	0	0	0	0	0	0	0	0	0	1	0	0	0	0	0	0	0	0	0	0	0	0	0	0
EAR28714.1	A4C7Z9	PTD2_06719	PTD2_06719	Putative Mannose-sensitive agglutinin (MSHA) biogenesis protein MshQ (Pilus type IV)		151517	2	0	0	0	0	0	0	0	0	0	0	0	0	0	0	1	0	0	0	0	0	0	0	0	0	0	0	0	0	0
EAR26870.1	A4CE58	PTD2_09828	PTD2_09828	Membrane protein		16892	2	0	0	0	0	0	0	0	0	0	0	0	0	0	0	1	0	0	0	0	0	0	0	0	0	0	0	0	0	0
EAR27977.1	A4CC90	PTD2_19185	PTD2_19185	Glutamate dehydrogenase	Carbamidomethylation; Deamidation (NQ)	181796	43	2	0	5	1	0	1	1	0	5	0	0	8	1	0	2	0	0	0	0	0	0	0	0	7	0	0	0	1	1
EAR27789.1	A4CBQ2	PTD2_18245	PTD2_18245	Acyl-coenzyme A dehydrogenase	Carbamidomethylation	84421	4	0	0	0	0	0	0	0	0	0	0	0	0	0	0	0	0	2	0	0	0	0	0	0	0	0	0	0	0	0
EAR30690.1	A4C558	PTD2_03936	PTD2_03936	Lipoprotein putative		30891	2	0	0	0	0	0	0	0	0	0	0	0	0	0	0	0	0	1	0	0	0	0	0	0	0	0	0	0	0	0
EAR29901.1	A4C7E7	PTD2_13814	PTD2_13814	Ornithine carbamoyltransferase (OTCase)		33598	1	0	0	0	0	0	0	0	0	1	0	0	0	0	0	0	0	0	0	0	0	0	0	0	0	0	0	0	0	0
EAR28611.1	A4CB53	PTD2_22387	PTD2_22387	Na(+)-linked D-alanine glycine permease		60760	1	0	0	0	0	0	0	0	0	0	0	0	0	0	1	0	0	5	0	0	0	0	0	0	0	0	0	0	0	0
EAR26357.1	A4CFZ0	PTD2_06229	rpsH	30S ribosomal protein S8		13857	0	0	0	0	0	0	0	0	0	0	0	0	0	0	0	0	0	0	0	0	0	0	0	0	0	0	0	0	1	2
EAR28723.1	A4C808	PTD2_06764	PTD2_06764	Putative suppressor of CsrA inhibitory activity		51329	0	0	0	0	0	0	0	0	0	0	0	0	0	0	0	1	1	0	0	0	0	0	0	0	3	0	0	0	0	0
EAR29686.1	A4C6T2	PTD2_12739	PTD2_12739	Putative DNA binding protein		9403	0	0	0	0	0	0	0	0	0	0	0	0	0	0	0	0	0	0	0	0	0	0	0	0	0	0	0	0	4	7
EAR26983.1	A4CEH1	PTD2_10393	rpmC	50S ribosomal protein L29	Oxidation (M); Deamidation (NQ)	7234	3	4	0	4	4	0	0	0	0	1	0	0	5	6	2	2	6	0	0	0	0	0	0	0	5	0	0	16	18	44
EAR27844.1	A4CBV7	PTD2_18520	PTD2_18520	UDP-glucose 6-dehydrogenase		49003	6	0	0	1	0	0	0	0	0	0	0	0	0	0	0	2	0	2	0	0	0	0	0	0	3	0	0	2	3	4
EAR27930.1	A4CC43	PTD2_18950	PTD2_18950	Adenylosuccinate lyase	Carbamidomethylation	50751	1	0	0	0	0	0	0	0	0	0	0	0	0	0	0	0	0	0	0	0	0	0	0	0	0	0	0	0	2	4
EAR30279.1	A4C3Z7	PTD2_01881	speA	Biosynthetic arginine decarboxylase		71101	1	0	0	4	0	0	0	0	0	0	0	0	8	0	0	2	0	0	0	0	0	0	0	0	0	0	0	0	0	0
EAR26757.1	A4CEM8	PTD2_16471	aroK	Shikimate kinase		19496	0	0	0	0	0	0	0	0	0	0	0	0	0	0	0	0	0	0	0	0	0	0	0	0	0	0	0	0	3	5
EAR30619.1	A4C4Y7	PTD2_03581	PTD2_03581	Uncharacterized protein	Carbamidomethylation; Deamidation (NQ)	8572	0	0	0	0	0	0	0	0	0	0	0	0	1	1	0	1	0	0	0	0	0	0	0	0	3	0	0	0	12	24
EAR27989.1	A4CCA2	PTD2_19245	kdsB	3-deoxy-manno-octulosonate cytidylyltransferase		28110	0	0	0	0	0	0	0	0	0	0	0	0	0	0	0	0	0	0	0	0	0	0	0	0	0	0	0	0	5	8
EAR27341.1	A4CCP8	PTD2_14917	PTD2_14917	Uncharacterized protein	Deamidation (NQ)	8944	0	0	0	0	0	0	0	0	0	0	0	0	0	0	0	0	0	0	0	0	0	0	0	0	0	0	0	0	2	5
EAR29857.1	A4C7A3	PTD2_13594	PTD2_13594	Glutaredoxin		9304	0	0	0	0	0	0	0	0	0	0	0	0	0	0	0	0	0	0	0	0	0	0	0	0	0	0	0	0	2	5
EAR30224.1	A4C3U2	PTD2_01606	PTD2_01606	OmpA family protein		63780	1	0	0	0	0	0	0	0	0	0	0	0	0	0	0	0	1	0	0	0	0	0	0	0	0	0	0	0	0	0
EAR27703.1	A4CBG6	PTD2_17815	PTD2_17815	TonB-dependent receptor		83624	2	0	0	0	0	0	0	0	0	0	0	0	0	0	0	0	0	4	0	0	0	0	0	0	0	0	0	0	0	0
EAR27513.1	A4CD70	PTD2_15777	PTD2_15777	Putative orphan protein putative signal peptide		30186	1	0	0	0	0	0	0	0	0	0	0	0	0	0	0	0	0	2	0	0	0	0	0	0	0	0	0	0	0	0
EAR30423.1	A4C4E1	PTD2_02601	PTD2_02601	TonB-dependent receptor	Deamidation (NQ)	83656	16	0	0	2	0	0	0	0	0	0	0	0	0	0	0	1	0	2	0	0	0	0	0	0	0	0	0	0	0	0
EAR28010.1	A4CCC3	PTD2_19350	PTD2_19350	Phosphoglucomutase (alpha-D-glucose-1 6-bisphosphate-dependent)		59396	1	0	0	0	0	0	0	0	0	0	0	0	0	0	0	2	0	0	0	0	0	0	0	0	0	0	0	0	0	0
EAR26541.1	A4CFA3	PTD2_09349	PTD2_09349	Thioredoxin	Carbamidomethylation; Oxidation (M); Deamidation (NQ)	11867	16	6	2	10	1	21	41	18	33	41	36	60	26	26	18	25	44	8	159	102	106	147	103	104	180	148	167	3	100	145
EAR29728.1	A4C6X4	PTD2_12949	prfC	Peptide chain release factor 3	Carbamidomethylation	59096	1	0	0	2	0	0	0	0	0	0	0	0	0	0	0	0	0	0	0	0	0	0	0	0	0	0	0	0	0	0
EAR30787.1	A4C5F5	PTD2_04421	PTD2_04421	Collagenase family protein	Carbamidomethylation	147398	0	0	0	0	0	0	0	0	0	0	0	0	0	0	2	0	0	1	0	0	2	0	0	0	0	0	2	0	0	0
EAR29418.1	A4C614	PTD2_11399	bamD	Outer membrane protein assembly factor BamD		27080	0	0	0	0	0	0	0	0	0	0	0	0	0	0	2	0	0	1	0	0	0	0	0	0	0	0	0	0	0	0
EAR29446.1	A4C642	PTD2_11539	PTD2_11539	Uncharacterized protein	Oxidation (M); Deamidation (NQ)	22855	27	3	3	15	2	6	4	0	7	5	18	9	0	3	5	9	3	14	17	10	14	11	5	6	21	30	27	0	3	5
EAR27455.1	A4CD12	PTD2_15487	PTD2_15487	Peptidyl-prolyl cis-trans isomerase	Oxidation (M); Deamidation (NQ)	17739	28	3	2	34	0	13	17	4	11	27	26	27	21	24	33	55	22	32	6	2	0	7	1	0	44	1	0	0	2	21
EAR29962.1	A4C7K8	PTD2_14119	ubiX	Flavin prenyltransferase UbiX	Carbamidomethylation	22252	0	0	0	0	0	2	0	0	0	0	0	0	0	0	0	1	0	13	0	0	0	0	0	0	2	0	0	0	0	0
EAR26982.1	A4CEH0	PTD2_10388	rpsQ	30S ribosomal protein S17	Carbamidomethylation	9410	0	0	0	0	0	0	0	0	0	0	0	0	0	0	0	0	0	0	0	0	0	0	0	0	0	0	0	0	1	3
EAR29101.1	A4C936	PTD2_08654	PTD2_08654	Twitching motility protein PilU (Type IV pili)		41749	0	0	0	0	0	0	0	0	0	0	0	0	0	0	0	0	0	0	0	0	0	0	0	0	0	0	0	0	1	3
EAR28956.1	A4C8P1	PTD2_07929	rpsR	30S ribosomal protein S18		8813	0	0	0	0	0	0	0	0	0	0	0	0	0	0	0	0	0	0	0	0	0	0	0	0	0	0	0	0	1	3
EAR30374.1	A4C492	PTD2_02356	PTD2_02356	DNA-binding protein HU-beta (NS1) (HU-1)		9351	0	1	0	0	0	0	0	0	0	0	0	0	0	0	0	0	0	0	0	0	0	0	0	0	0	0	0	2	3	3
EAR29980.1	A4C7M6	PTD2_14209	PTD2_14209	Putative 5-carboxymethyl-2-hydroxymuconate delta isomerase	Carbamidomethylation	12679	1	0	0	0	0	0	0	0	0	0	0	0	0	0	2	0	0	0	0	0	0	0	0	2	0	0	4	0	0	0
EAR26714.1	A4CF39	PTD2_17282	PTD2_17282	Putative transport protein (ABC superfamily ATP-binding)		20305	0	0	0	0	0	0	0	0	0	0	0	0	0	0	0	0	0	0	0	0	0	0	0	0	0	0	0	0	4	5
EAR26347.1	A4CFY0	PTD2_06179	rpsD	30S ribosomal protein S4	Carbamidomethylation	23465	5	1	0	2	2	0	3	0	0	1	0	0	6	2	0	5	1	0	0	0	0	0	0	0	1	0	0	10	19	11
EAR26366.1	A4CFW7	PTD2_04901	rplK	50S ribosomal protein L11		14802	0	0	0	0	0	0	0	0	0	0	0	0	0	0	0	0	0	0	0	0	0	0	0	0	0	0	0	4	4	9
EAR30614.1	A4C4Y2	PTD2_03556	PTD2_03556	Beta-lactamase domain-containing protein		51871	3	0	0	1	0	0	0	0	0	0	0	0	0	0	0	0	0	0	1	0	0	0	0	0	0	0	0	0	0	0
EAR30641.1	A4C509	PTD2_03691	PTD2_03691	OmpA-like transmembrane domain protein		224166	3	0	0	1	0	0	0	0	0	0	0	0	0	0	0	0	0	0	0	0	0	0	0	0	0	0	0	0	0	0
EAR27018.1	A4CDH6	PTD2_05090	PTD2_05090	Multifunctional 3-hydroxybutyryl-CoA epimerase delta(3)-cis-delta(2)-trans-enoyl-CoA isomerase		78729	3	0	0	1	0	0	0	0	0	0	0	0	0	0	0	0	0	0	0	0	0	0	0	0	0	0	0	0	0	0
EAR26992.1	A4CEI0	PTD2_10438	rpsJ	30S ribosomal protein S10		11775	0	2	4	0	1	0	0	1	0	0	0	0	1	0	2	2	1	1	0	0	0	0	0	0	1	0	0	5	6	11
EAR27378.1	A4CCT5	PTD2_15102	PTD2_15102	Putative enzymatic protein	Carbamidomethylation; Deamidation (NQ)	23961	0	0	0	0	0	0	0	0	0	0	0	0	0	0	0	5	0	2	2	0	4	0	9	19	0	7	10	0	0	0
EAR28141.1	A4C9T3	PTD2_20037	infC	Translation initiation factor IF-3	Carbamidomethylation	21399	1	0	0	1	0	0	0	0	0	0	0	0	1	0	0	0	4	2	2	0	0	2	0	0	4	0	0	2	4	2
EAR28771.1	A4C856	PTD2_07004	PTD2_07004	Putative isochorismate synthase	Carbamidomethylation	53415	3	0	0	0	0	0	0	0	0	0	0	0	0	0	0	1	0	0	0	0	0	0	0	0	0	0	0	0	0	0
EAR27787.1	A4CBQ0	PTD2_18235	PTD2_18235	bPH_1 domain-containing protein	Oxidation (M)	13751	0	0	0	0	0	0	0	0	0	0	0	0	0	0	16	0	1	4	0	0	0	0	0	0	0	0	0	0	0	0
EAR28847.1	A4C8D2	PTD2_07384	ftsZ	Cell division protein FtsZ		40793	0	0	0	0	0	0	0	0	0	0	0	0	1	2	0	0	1	0	0	0	0	1	0	0	0	0	0	3	3	7
EAR27279.1	A4CCI6	PTD2_14607	lysS	Lysine--tRNA ligase		58856	0	0	0	0	0	0	0	0	0	0	0	0	0	0	0	0	0	0	0	0	0	0	0	0	0	0	0	0	3	10
EAR28426.1	A4CAL8	PTD2_21462	PTD2_21462	Malonyl CoA-acyl carrier protein transacylase	Carbamidomethylation	32035	0	0	0	0	0	0	0	0	0	6	0	0	0	0	0	0	0	0	0	0	0	0	0	0	0	0	0	0	3	5
EAR28580.1	A4CB22	PTD2_22232	PTD2_22232	Vulnibactin utilization protein VIUB		27942	3	0	0	0	0	0	0	0	0	0	0	0	0	0	0	0	0	1	0	0	0	0	0	0	0	0	0	0	0	0
EAR26688.1	A4CF13	PTD2_17152	PTD2_17152	Putative TonB-dependent receptor		80342	3	0	0	0	0	0	0	0	0	0	0	0	0	0	0	0	0	1	0	0	0	0	0	0	0	0	0	0	0	0
EAR27547.1	A4CDA4	PTD2_15947	PTD2_15947	Phage shock protein A	Deamidation (NQ)	25246	1	1	0	0	2	0	1	0	0	0	0	0	3	5	1	1	0	0	0	0	0	0	0	0	0	0	0	0	15	25
EAR30680.1	A4C548	PTD2_03886	PTD2_03886	Putative organic hydroperoxide resistance protein		14731	0	0	0	0	0	0	0	0	0	0	0	0	0	0	0	3	1	0	2	0	0	4	0	0	5	0	0	0	2	3
EAR28433.1	A4CAM5	PTD2_21497	rne	Ribonuclease E		119095	3	0	0	1	0	0	0	1	0	0	0	0	6	2	0	4	3	0	0	0	0	0	0	0	0	0	0	1	2	2
EAR29042.1	A4C8X7	PTD2_08359	rpmB	50S ribosomal protein L28	Carbamidomethylation; Deamidation (NQ)	8989	1	0	1	0	0	0	2	0	0	1	0	0	2	2	0	3	2	0	6	0	0	9	0	0	24	0	0	30	36	52
EAR30625.1	A4C4Z3	PTD2_03611	PTD2_03611	Oxidoreductase		34732	0	0	0	0	0	0	0	0	0	0	0	0	0	0	0	1	0	3	0	0	0	0	0	0	1	0	0	0	0	0
EAR27948.1	A4CC61	PTD2_19040	infA	Translation initiation factor IF-1	Deamidation (NQ)	8237	0	0	0	0	0	0	0	0	0	0	0	0	7	0	0	1	0	0	0	0	0	3	5	2	0	0	0	0	10	13
EAR27499.1	A4CD56	PTD2_15707	PTD2_15707	Putative TonB-dependent receptor protein		82711	1	0	0	0	0	0	0	0	0	0	0	0	0	0	4	0	0	18	0	0	0	0	0	0	0	0	0	0	0	0
EAR28953.1	A4C8N8	PTD2_07914	rlmB	23S rRNA (guanosine-2'-O-)-methyltransferase RlmB		26952	0	0	0	0	0	0	0	0	0	0	0	0	0	0	0	0	0	0	0	0	0	0	0	0	0	0	0	1	1	2
EAR28729.1	A4C814	PTD2_06794	PTD2_06794	Uncharacterized protein		18616	0	0	0	0	0	0	0	0	0	0	0	0	0	0	4	0	0	4	0	0	0	0	0	0	8	0	0	0	3	9
EAR29975.1	A4C7M1	PTD2_14184	PTD2_14184	AcrB/AcrD/AcrF family protein		112733	0	0	1	0	0	0	0	0	0	0	0	0	0	0	0	0	0	1	0	0	0	0	0	0	0	0	0	0	0	0
EAR29664.1	A4C6R0	PTD2_12629	PTD2_12629	Putative cytosol aminopeptidase	Carbamidomethylation; Oxidation (M); Deamidation (NQ)	54757	31	4	10	47	5	29	6	11	23	51	12	23	10	6	46	55	54	63	14	5	21	13	27	73	36	48	75	0	3	26
EAR28140.1	A4C9T2	PTD2_20032	rpmI	50S ribosomal protein L35	Oxidation (M)	7563	0	0	0	0	0	0	0	0	0	0	0	0	0	0	0	0	0	0	0	0	0	0	0	0	0	0	0	4	3	10
EAR26379.1	A4CFU2	PTD2_00117	PTD2_00117	Sulfite reductase [NADPH] flavoprotein alpha-component	Carbamidomethylation; Deamidation (NQ)	65748	5	0	0	6	0	0	0	0	0	8	0	0	1	0	0	12	0	0	0	0	0	0	0	0	8	0	0	0	0	1
EAR30477.1	A4C4J5	PTD2_02871	dnaK	Chaperone protein DnaK PE=2 SV=1	Carbamidomethylation; Oxidation (M); Deamidation (NQ)	69207	96	57	29	87	35	29	62	35	13	52	21	15	167	129	114	138	106	42	25	0	0	21	0	0	46	6	0	19	57	86
EAR26352.1	A4CFY5	PTD2_06204	rplO	50S ribosomal protein L15	Oxidation (M); Deamidation (NQ)	15009	0	0	0	0	0	0	0	0	0	0	0	1	0	0	0	0	0	0	0	0	0	0	0	0	10	0	0	17	20	27
EAR26388.1	A4CFV1	PTD2_00162	PTD2_00162	Uncharacterized protein	Carbamidomethylation; Deamidation (NQ)	21808	16	2	4	15	1	14	17	0	2	19	0	1	22	10	20	26	22	23	7	2	0	6	0	0	6	5	0	0	1	12
EAR26349.1	A4CFY2	PTD2_06189	rpsM	30S ribosomal protein S13	Carbamidomethylation	13257	1	0	0	0	0	0	0	0	0	0	0	0	0	0	1	0	0	2	0	0	0	0	0	0	0	0	0	0	1	3
EAR27982.1	A4CC95	PTD2_19210	uup	ATP-binding protein Uup		71713	0	0	0	0	0	0	0	0	0	0	0	0	0	0	0	0	0	0	0	0	0	0	0	0	0	0	0	2	1	6
EAR27865.1	A4CBX8	PTD2_18625	PTD2_18625	Putative Exopolysaccharide biosynthesis protein	Deamidation (NQ)	82903	11	1	0	5	0	0	1	0	0	1	1	0	3	0	0	0	0	0	0	0	0	0	0	0	0	0	0	0	0	1
EAR28272.1	A4CA64	PTD2_20692	PTD2_20692	Uncharacterized protein		22360	0	0	0	0	0	0	0	0	0	0	0	0	0	0	1	0	0	4	0	0	0	0	0	0	0	0	0	0	0	0
EAR29075.1	A4C910	PTD2_08524	rpmA	50S ribosomal protein L27	Deamidation (NQ)	9158	0	0	0	0	0	0	0	0	0	0	0	0	0	0	0	0	0	0	0	0	0	0	0	0	0	0	0	2	9	94
EAR28915.1	A4C8K0	PTD2_07724	PTD2_07724	HTH merR-type domain-containing protein	Oxidation (M); Deamidation (NQ)	6856	0	0	0	0	0	0	0	0	0	0	0	0	0	0	0	0	0	0	0	0	0	16	0	0	1	0	0	0	35	35
EAR27968.1	A4CC81	PTD2_19140	proQ	RNA chaperone ProQ		25338	0	0	0	0	0	0	0	0	0	0	0	0	0	0	0	0	0	0	0	0	0	0	0	0	0	0	0	0	1	1
EAR29520.1	A4C6B6	PTD2_11909	PTD2_11909	Chemotaxis protein cheY		13749	0	0	0	0	0	0	0	0	0	0	0	0	0	0	0	0	0	0	2	0	0	2	0	0	3	0	0	0	1	4
EAR27438.1	A4CCZ5	PTD2_15402	PTD2_15402	Uncharacterized protein		12638	0	0	0	0	0	0	0	0	0	0	0	0	0	0	0	0	0	0	6	0	0	7	0	0	1	0	0	0	2	8
EAR28294.1	A4CA86	PTD2_20802	PTD2_20802	Uncharacterized protein	Deamidation (NQ)	15964	0	0	0	0	0	0	0	0	0	0	0	0	0	0	3	0	0	1	0	0	0	0	0	0	0	0	0	0	0	0
EAR28417.1	A4CAK9	PTD2_21417	PTD2_21417	Putative metallo-dependent hydrolase		29009	4	0	0	0	0	0	0	0	0	0	0	0	0	0	0	0	0	1	0	0	0	0	0	0	1	1	4	0	0	0
EAR28424.1	A4CAL6	PTD2_21452	acpP	Acyl carrier protein		8741	9	4	0	0	0	0	5	2	0	3	1	0	2	3	0	0	4	0	40	0	0	29	0	0	29	8	5	0	13	22
EAR28746.1	A4C831	PTD2_06879	PTD2_06879	Peptidyl-prolyl cis-trans isomerase	Carbamidomethylation	17425	4	0	0	0	0	0	0	0	0	0	0	0	1	0	0	0	0	0	0	0	0	0	0	0	0	0	0	1	0	5
EAR27563.1	A4CDC0	PTD2_16027	infB	Translation initiation factor IF-2		96885	4	0	0	1	0	1	3	1	0	4	0	0	6	3	2	5	2	0	0	0	0	2	0	0	1	0	0	7	6	16
EAR29646.1	A4C6P2	PTD2_12539	tyrS	Tyrosine--tRNA ligase		44263	0	0	0	0	0	0	0	0	0	0	0	0	0	0	0	0	0	0	0	0	0	0	0	0	10	0	0	0	3	13
EAR26359.1	A4CFZ2	PTD2_06239	rplE	50S ribosomal protein L5	Carbamidomethylation; Deamidation (NQ)	20252	27	0	0	5	0	0	2	0	1	0	0	0	2	4	0	4	1	0	0	0	0	0	0	0	61	0	0	0	18	66
EAR27048.1	A4CDK6	PTD2_05240	atpA	ATP synthase subunit alpha	Carbamidomethylation	55372	25	3	0	10	0	0	7	3	1	4	0	0	22	11	7	4	9	6	0	0	0	0	0	0	0	0	0	8	13	13
EAR29606.1	A4C6K2	PTD2_12339	PTD2_12339	Nucleoside triphosphate pyrophosphohydrolase non-specific		18603	0	0	0	0	0	0	0	0	0	0	0	0	0	0	0	0	0	0	0	0	0	0	0	0	0	0	0	0	2	9
EAR29691.1	A4C6T7	PTD2_12764	erpA	Iron-sulfur cluster insertion protein ErpA		12127	3	0	0	0	0	0	0	0	0	0	0	0	5	1	0	1	4	0	0	0	0	2	0	0	1	3	1	2	2	4
EAR30463.1	A4C4I1	PTD2_02801	rpmJ	50S ribosomal protein L36	Carbamidomethylation	4221	0	0	0	0	0	0	5	1	0	1	2	1	0	0	0	0	4	0	0	0	0	0	0	0	0	0	0	0	0	1
EAR29955.1	A4C7K1	PTD2_14084	PTD2_14084	Putative phosphate ABC transporter permease protein		83458	5	0	0	0	0	0	0	0	0	0	0	0	0	0	0	0	0	1	0	0	0	0	0	0	0	0	0	0	0	0
EAR26422.1	A4CFT4	PTD2_09707	speE	Polyamine aminopropyltransferase	Carbamidomethylation	32006	0	0	0	0	0	0	0	0	0	0	0	0	2	0	0	0	0	1	1	0	0	1	0	0	2	1	1	0	0	0
EAR26373.1	A4CFX4	PTD2_04936	rpsG	30S ribosomal protein S7		17570	12	1	0	9	0	0	2	0	0	5	0	0	7	4	0	11	0	0	0	0	0	0	0	0	0	0	0	8	7	16
EAR28754.1	A4C839	PTD2_06919	PTD2_06919	PhnA_Zn_Ribbon domain-containing protein		21011	0	0	1	0	0	0	0	0	0	0	0	0	1	0	0	1	1	0	0	0	0	0	0	0	0	0	0	0	1	3
EAR27030.1	A4CDI8	PTD2_05150	rpmH	50S ribosomal protein L34		5135	0	0	0	0	0	0	0	0	0	0	0	0	0	0	0	0	0	0	0	0	0	0	0	0	2	0	0	8	9	8
EAR28153.1	A4C9U5	PTD2_20097	PTD2_20097	Uncharacterized protein	Carbamidomethylation	12782	0	0	0	0	0	0	0	0	0	0	0	0	0	0	1	0	3	0	0	0	0	0	0	0	0	0	0	0	0	0
EAR27864.1	A4CBX7	PTD2_18620	PTD2_18620	Putative polysaccharide export-related protein		18892	1	0	0	0	0	0	0	0	0	0	0	0	2	0	0	0	0	0	0	0	0	0	0	0	0	0	0	0	0	0
EAR29930.1	A4C7H6	PTD2_13959	PTD2_13959	Inositol-1-monophosphatase	Deamidation (NQ)	28950	0	0	0	0	0	0	0	0	0	0	0	0	0	0	0	0	0	0	11	0	0	6	0	0	12	8	0	0	13	10
EAR26604.1	A4CF56	PTD2_00307	PTD2_00307	Putative potassium channel		40055	6	0	0	0	0	0	0	0	0	0	0	0	0	0	0	0	0	1	0	0	0	0	0	0	2	0	0	0	0	0
EAR26744.1	A4CEL5	PTD2_16406	PTD2_16406	Uncharacterized protein	Carbamidomethylation; Oxidation (M); Deamidation (NQ)	14526	19	11	2	30	2	13	10	6	24	10	16	60	4	3	11	21	3	34	14	22	223	15	61	256	36	198	144	1	4	15
EAR26747.1	A4CEL8	PTD2_16421	PTD2_16421	Arginine succinyltransferase	Deamidation (NQ)	39839	0	0	0	0	0	0	2	0	0	0	0	0	0	0	0	1	0	0	0	0	0	0	0	0	6	2	0	0	0	0
EAR27463.1	A4CD20	PTD2_15527	PTD2_15527	DNA-binding protein HU-beta (NS1) (HU-1)		9149	0	0	0	0	0	0	0	0	0	0	0	0	0	0	0	0	0	0	0	0	0	0	0	0	0	0	0	0	19	14
EAR28665.1	A4C7V0	PTD2_06474	PTD2_06474	2 3 4 5-tetrahydropyridine-2-carboxylate N-succinyltransferase	Carbamidomethylation; Oxidation (M); Deamidation (NQ)	25854	5	0	0	3	0	0	0	0	0	2	0	17	0	0	1	8	0	6	16	7	27	15	20	23	61	58	66	0	9	36
EAR29645.1	A4C6P1	PTD2_12534	PTD2_12534	Peptidyl-prolyl cis-trans isomerase		17603	0	0	0	0	0	0	0	0	0	0	0	0	0	0	0	0	0	0	0	0	0	0	0	0	0	0	0	1	1	1
EAR27887.1	A4CC00	PTD2_18735	PTD2_18735	2-dehydro-3-deoxy-phosphogluconate aldolase	Deamidation (NQ)	21850	3	0	0	1	0	0	1	1	0	2	6	0	0	0	5	0	2	0	4	0	0	5	1	15	6	7	11	0	4	8
EAR26803.1	A4CES4	PTD2_16701	PTD2_16701	Putative orphan protein	Carbamidomethylation	13835	2	0	0	1	0	2	1	0	0	0	0	0	1	0	8	1	2	4	0	0	0	0	0	0	0	0	0	0	0	1
EAR26767.1	A4CEN8	PTD2_16521	PTD2_16521	Putative NADP-dependent malic enzyme (NADP-dependent malic oxidoreductase (N-terminal) phosphotransacetylase)	Carbamidomethylation; Oxidation (M); Deamidation (NQ)	44712	180	33	0	142	7	24	44	49	46	169	60	44	50	33	61	262	42	121	193	45	0	213	127	49	260	194	154	4	108	229
EAR29419.1	A4C615	PTD2_11404	PTD2_11404	Regulatory protein (P-II) for nitrogen assimilation by glutamine synthetase (ATase)		12553	0	0	0	1	0	0	5	3	1	2	7	5	0	0	0	0	0	0	0	0	0	0	0	0	0	0	0	0	0	2
EAR27922.1	A4CC35	PTD2_18910	PTD2_18910	Sulfate permease family protein	Deamidation (NQ)	59033	8	0	0	1	0	0	0	0	0	0	0	0	0	0	0	0	0	0	0	0	0	0	0	0	0	0	0	0	0	0
EAR26778.1	A4CEP9	PTD2_16576	PTD2_16576	Putative biofilm formation controlled by quorum sensing formation of cell aggregates		23698	0	0	0	0	0	0	0	0	0	0	0	0	0	0	0	0	0	0	0	0	0	0	0	0	3	2	0	0	3	2
EAR28475.1	A4CAR7	PTD2_21707	PTD2_21707	Putative Cbb3-type cytochrome oxidase cytochrome c subunit	Deamidation (NQ)	23178	11	0	0	2	0	0	0	0	0	0	0	0	0	0	2	1	1	5	8	1	0	4	0	0	25	10	12	0	4	19
EAR29804.1	A4C750	PTD2_13329	PTD2_13329	Putative orphan protein	Carbamidomethylation; Deamidation (NQ)	8488	0	0	0	0	0	0	0	0	0	0	0	0	0	0	6	0	0	1	0	0	0	0	0	0	0	0	1	0	0	0
EAR28631.1	A4C7R6	PTD2_06304	PTD2_06304	Alcohol dehydrogenase zinc-containing	Deamidation (NQ)	36085	0	0	0	0	0	0	0	0	0	0	0	0	0	0	0	0	0	0	0	0	0	0	0	0	5	0	0	0	2	12
EAR30119.1	A4C3I7	PTD2_01081	PTD2_01081	Uncharacterized protein	Deamidation (NQ)	74538	8	0	0	0	0	0	0	0	0	0	0	0	0	0	0	0	0	1	0	0	0	0	0	0	1	3	1	0	0	0
EAR29073.1	A4C908	PTD2_08514	PTD2_08514	Octaprenyl-diphosphate synthase (Octaprenyl pyrophosphate synthetase)(OPP synthetase)	Carbamidomethylation	35335	0	0	0	0	0	1	0	0	0	0	0	0	0	0	6	6	1	9	3	0	0	6	0	0	11	6	0	0	3	13
EAR27521.1	A4CD78	PTD2_15817	glmM	Phosphoglucosamine mutase		48218	1	0	0	0	0	0	0	0	0	0	0	0	0	0	0	0	0	0	0	0	0	0	0	0	0	0	0	1	0	3
EAR26690.1	A4CF15	PTD2_17162	PTD2_17162	Putrescine-binding periplasmic protein	Carbamidomethylation; Deamidation (NQ)	40103	0	0	0	0	0	0	0	0	0	0	0	0	0	0	9	0	0	7	11	0	0	3	0	0	31	2	0	0	2	9
EAR26987.1	A4CEH5	PTD2_10413	rpsS	30S ribosomal protein S19		10427	0	0	0	0	0	0	1	0	0	0	0	0	0	0	0	0	1	0	0	0	0	0	0	0	0	0	0	3	3	2
EAR29811.1	A4C757	PTD2_13364	PTD2_13364	Fructose-1 6-bisphosphate aldolase	Carbamidomethylation; Deamidation (NQ)	38338	12	6	1	4	0	0	6	1	0	3	1	0	8	16	2	9	6	0	0	0	0	0	0	0	10	0	0	3	3	10
EAR27321.1	A4CCM8	PTD2_14817	gcvT	Aminomethyltransferase		38767	0	0	0	0	0	0	0	0	0	0	0	0	1	0	0	0	0	0	0	0	0	0	0	0	5	0	0	0	2	14
EAR27347.1	A4CCQ4	PTD2_14947	PTD2_14947	Histidine ammonia-lyase	Carbamidomethylation; Deamidation (NQ)	54126	11	0	1	4	0	3	0	5	8	6	10	4	0	0	2	6	5	7	5	0	2	2	1	8	6	6	15	0	0	5
EAR27646.1	A4CBA9	PTD2_17530	PTD2_17530	Methyltrans_SAM domain-containing protein		34571	0	0	0	0	0	0	0	0	0	0	0	0	0	0	0	0	0	0	0	0	0	0	0	0	1	0	0	0	2	1
EAR28483.1	A4CAS5	PTD2_21747	PTD2_21747	Putative universal stress protein	Carbamidomethylation	34263	0	0	0	0	0	0	0	0	0	0	0	0	0	0	0	0	0	0	0	0	0	0	0	0	0	0	0	0	4	2
EAR26640.1	A4CF92	PTD2_00487	PTD2_00487	UPF0502 protein PTD2_00487		24101	0	0	0	0	0	0	0	0	0	0	0	0	0	0	0	0	0	0	0	0	0	0	0	0	1	0	0	0	2	1
EAR29218.1	A4C9F3	PTD2_09239	ribB	3 4-dihydroxy-2-butanone 4-phosphate synthase	Carbamidomethylation	40048	1	0	0	0	0	0	0	0	0	0	0	0	3	0	0	0	0	0	0	0	0	0	0	0	0	0	0	0	7	4
EAR27677.1	A4CBE0	PTD2_17685	PTD2_17685	Uncharacterized protein	Oxidation (M); Deamidation (NQ)	27062	89	46	8	128	3	21	40	12	11	91	10	37	67	48	72	169	46	26	9	0	0	13	0	0	115	11	0	4	40	94
EAR28235.1	A4CA27	PTD2_20507	PTD2_20507	Citrate synthase	Carbamidomethylation; Deamidation (NQ)	41766	6	2	2	2	2	0	1	1	0	4	3	2	2	1	10	2	2	12	0	0	0	0	0	0	0	0	0	0	1	3
EAR26708.1	A4CF33	PTD2_17252	PTD2_17252	Uncharacterized protein	Deamidation (NQ)	11039	0	0	0	0	0	0	0	0	0	0	0	0	2	0	0	0	2	0	0	0	0	0	0	0	1	0	0	1	1	49
EAR29856.1	A4C7A2	PTD2_13589	secB	Protein-export protein SecB	Carbamidomethylation; Deamidation (NQ)	17736	60	7	24	35	6	41	11	11	46	60	35	95	21	19	39	88	34	43	39	30	67	54	33	39	104	71	113	3	19	25
EAR28544.1	A4CAY6	PTD2_22052	hemH	Phosphoribosylaminoimidazole-succinocarboxamide synthase		41090	3	0	0	2	1	0	4	5	0	0	0	0	5	0	0	2	0	0	0	0	0	0	0	0	0	0	0	0	4	7
EAR30732.1	A4C5A0	PTD2_04146	efp	Elongation factor P		21303	7	1	0	2	0	0	1	0	0	1	0	0	6	0	0	2	2	0	0	0	0	0	0	0	2	0	0	2	1	4
EAR29074.1	A4C909	PTD2_08519	rplU	50S ribosomal protein L21		11421	0	0	0	0	0	0	0	0	0	0	0	0	0	0	0	0	0	0	0	0	0	0	0	0	4	0	0	3	2	2
EAR27403.1	A4CCW0	PTD2_15227	PTD2_15227	Cold-shock DNA-binding domain family protein		7434	0	0	0	0	0	0	0	0	0	0	0	0	0	0	0	0	0	0	0	0	0	0	0	0	0	0	0	3	2	2
EAR28226.1	A4CA18	PTD2_20462	PTD2_20462	Cold shock protein		7350	0	0	0	0	0	0	0	0	0	0	0	0	0	0	0	0	0	0	0	0	0	0	0	0	0	0	0	7	5	4
EAR28731.1	A4C816	PTD2_06804	PTD2_06804	Uncharacterized protein	Deamidation (NQ)	11128	0	0	0	0	0	0	0	0	0	0	0	0	0	0	0	0	0	0	0	0	0	0	0	0	2	0	0	0	1	9
EAR29836.1	A4C782	PTD2_13489	rpoD	RNA polymerase sigma factor RpoD	Carbamidomethylation; Oxidation (M); Deamidation (NQ)	70894	0	0	0	0	0	0	1	0	1	0	1	0	1	0	0	1	0	0	0	0	0	0	0	0	0	0	0	0	5	3
EAR30248.1	A4C3W6	PTD2_01726	PTD2_01726	Phosphoenolpyruvate synthase	Carbamidomethylation; Oxidation (M); Deamidation (NQ)	88168	73	7	15	32	12	17	10	3	2	32	6	0	40	8	7	69	6	4	24	0	0	20	0	0	66	5	0	0	9	14
EAR27868.1	A4CBY1	PTD2_18640	PTD2_18640	UDP-glucose 4-epimerase	Carbamidomethylation; Deamidation (NQ)	36704	3	0	0	3	0	0	0	0	0	0	0	0	0	0	0	8	0	0	0	0	0	0	0	0	0	0	0	1	0	3
EAR26354.1	A4CFY7	PTD2_06214	rpsE	30S ribosomal protein S5	Carbamidomethylation	17510	7	0	0	0	0	1	0	0	0	0	0	0	4	0	0	1	0	9	0	0	0	0	0	0	2	0	0	4	3	3
EAR30640.1	A4C508	PTD2_03686	PTD2_03686	Uncharacterized protein	Deamidation (NQ)	236290	0	0	0	0	0	0	0	0	0	0	0	0	0	0	0	0	0	0	2	0	0	1	0	0	0	0	0	1	1	0
EAR27969.1	A4CC82	PTD2_19145	PTD2_19145	Periplasmic carboxy-terminal protease with specificity for non-polar C-termini		77029	1	0	0	0	0	0	0	0	0	0	0	0	0	0	0	0	0	0	0	0	0	0	0	0	0	0	0	2	0	4
EAR30034.1	A4C3A2	PTD2_00656	PTD2_00656	Uncharacterized protein	Deamidation (NQ)	27879	0	0	0	0	1	2	0	2	3	4	0	3	1	0	2	0	0	10	0	0	0	0	0	0	0	0	0	0	1	0
EAR28004.1	A4CCB7	PTD2_19320	fur	Ferric uptake regulation protein	Carbamidomethylation; Deamidation (NQ)	16423	5	3	2	2	1	1	4	1	0	0	0	0	9	3	8	6	5	1	0	0	0	0	0	0	0	0	0	0	0	4
EAR29802.1	A4C748	PTD2_13319	panB	3-methyl-2-oxobutanoate hydroxymethyltransferase	Carbamidomethylation; Oxidation (M); Deamidation (NQ)	28308	16	6	5	14	1	6	8	4	9	12	5	11	13	4	19	37	3	20	15	24	34	7	10	28	22	31	76	0	0	13
EAR27562.1	A4CDB9	PTD2_16022	nusA	Transcription termination/antitermination protein NusA	Carbamidomethylation; Deamidation (NQ)	55028	0	0	0	0	0	0	0	0	0	0	0	0	0	0	0	0	0	0	0	0	0	0	0	0	0	0	0	0	1	11
EAR29604.1	A4C6K0	PTD2_12329	eno	Enolase	Deamidation (NQ)	45847	0	0	0	0	0	0	0	0	0	0	0	0	1	0	0	0	0	0	0	0	0	0	0	0	0	0	31	0	0	0
EAR27218.1	A4CE26	PTD2_06090	PTD2_06090	Pitrilysin		108424	7	0	0	0	0	0	0	0	0	0	0	0	0	0	0	0	0	0	0	0	0	0	0	0	1	0	0	0	0	0
EAR28440.1	A4CAN2	PTD2_21532	PTD2_21532	Cytokinin riboside 5'-monophosphate phosphoribohydrolase	Deamidation (NQ)	23930	0	0	0	0	0	0	0	0	0	0	0	0	0	0	1	0	0	0	0	0	0	0	0	0	0	0	5	0	0	0
EAR30672.1	A4C540	PTD2_03846	PTD2_03846	Beta-ketoacyl-ACP synthase family protein		68471	2	0	0	0	0	0	0	0	0	0	0	0	0	0	0	0	0	0	0	0	0	0	0	0	0	0	0	0	0	0
EAR26996.1	A4CEI4	PTD2_10458	PTD2_10458	Uncharacterized protein	Carbamidomethylation	10973	0	0	0	0	0	0	0	0	0	0	0	0	0	0	2	0	0	0	0	0	0	0	0	0	0	0	0	0	0	0
EAR28629.1	A4C7R4	PTD2_06294	PTD2_06294	Uncharacterized protein	Deamidation (NQ)	26279	0	0	0	0	0	0	0	0	0	0	0	0	0	0	0	0	0	4	0	0	0	0	0	0	0	0	0	0	0	0
EAR28995.1	A4C8T0	PTD2_08124	PTD2_08124	Phage major capsid protein P2 family protein		39095	0	0	3	0	0	0	0	0	0	0	0	0	0	0	0	0	0	0	0	0	0	0	0	0	0	0	0	0	0	0
EAR27640.1	A4CBA3	PTD2_17500	PTD2_17500	Uncharacterized protein		23075	3	0	0	0	0	0	0	0	0	0	0	0	0	0	0	0	0	0	0	0	0	0	0	0	0	0	0	0	0	0
EAR30480.1	A4C4J8	PTD2_02886	PTD2_02886	Uncharacterized protein		111825	0	0	0	0	0	0	0	0	0	0	0	0	0	0	0	0	0	1	0	0	0	0	0	0	0	0	3	0	0	0
EAR28922.1	A4C8K7	PTD2_07759	thiC	Phosphomethylpyrimidine synthase		73345	0	0	0	0	0	0	0	0	0	5	0	0	0	0	0	0	0	0	0	0	0	0	0	0	0	0	0	0	0	0
EAR29207.1	A4C9E2	PTD2_09184	PTD2_09184	Uncharacterized protein	Carbamidomethylation; Deamidation (NQ)	55598	3	0	0	0	0	0	0	0	0	0	0	0	0	0	0	0	0	0	0	0	0	0	0	0	0	0	0	0	0	0
EAR26545.1	A4CFA7	PTD2_09369	PTD2_09369	Putative aminotransferase		42945	0	0	0	0	0	0	0	0	0	0	0	0	0	0	0	2	0	0	0	0	0	0	0	0	0	0	0	0	0	0
EAR27511.1	A4CD68	PTD2_15767	PTD2_15767	Putative orphan protein putative signal peptide	Carbamidomethylation	15588	0	0	0	0	0	0	0	0	0	0	0	0	0	0	2	0	0	0	0	0	0	0	0	0	0	0	0	0	0	0
EAR30182.1	A4C3Q0	PTD2_01396	PTD2_01396	TSPc domain-containing protein	Carbamidomethylation	48426	0	0	0	0	0	0	0	0	0	0	0	0	0	0	2	0	0	0	0	0	0	0	0	0	0	0	0	0	0	0
EAR26572.1	A4CFD4	PTD2_09504	PTD2_09504	Uroporphyrinogen-III synthase HemD (N terminal)/Uroporphyrin-III C-methyltransferase (C terminal)		67714	2	0	0	0	0	0	0	0	0	0	0	0	0	0	0	0	0	0	0	0	0	0	0	0	0	0	0	0	0	0
EAR28808.1	A4C893	PTD2_07189	PTD2_07189	Periplasmic serine endoprotease	Deamidation (NQ)	37786	7	0	0	0	0	0	0	0	0	0	0	0	0	0	0	0	0	0	0	0	0	0	0	0	0	0	0	0	0	0
EAR26497.1	A4CFF9	PTD2_22487	PTD2_22487	DUF218 domain-containing protein		27965	1	0	0	0	0	0	0	0	0	0	0	0	0	0	0	0	0	0	0	0	0	0	0	0	0	0	0	0	0	0
EAR27750.1	A4CBL3	PTD2_18050	PTD2_18050	Uncharacterized protein	Carbamidomethylation	28844	1	0	0	0	0	0	0	0	0	0	0	0	0	0	0	0	0	0	0	0	0	0	0	0	0	0	0	0	0	0
EAR29683.1	A4C6S9	PTD2_12724	PTD2_12724	Putative lipoprotein		20192	0	0	0	0	0	0	0	0	0	0	0	0	0	0	0	0	0	3	0	0	0	0	0	0	0	0	0	0	0	0
EAR26652.1	A4CEX7	PTD2_16972	PTD2_16972	Uncharacterized protein		33009	0	0	0	0	0	0	0	0	0	0	0	0	0	0	0	1	0	0	0	0	0	0	0	0	1	0	0	0	0	0
EAR27880.1	A4CBZ3	PTD2_18700	PTD2_18700	Putative glycosidase		71285	1	0	0	0	0	0	0	0	0	0	0	0	0	0	0	0	0	0	0	0	0	0	0	0	0	0	0	0	0	0
EAR27597.1	A4CDF4	PTD2_16197	PTD2_16197	PhoH-like protein		40568	0	0	0	0	0	0	0	0	0	0	0	0	0	0	0	0	0	1	0	0	0	0	0	0	2	0	0	0	0	0
EAR30520.1	A4C4N8	PTD2_03086	PTD2_03086	Putative Outer membrane TonB-dependent receptor		87331	4	0	0	0	0	0	0	0	0	0	0	0	0	0	0	0	0	0	0	0	0	0	0	0	0	0	0	0	0	0
NA	NA	PTD2_01441	PTD2_01441	Uncharacterized protein		35015	2	0	0	0	0	0	0	0	0	0	0	0	0	0	0	0	0	0	0	0	0	0	0	0	0	0	0	0	0	0
EAR29001.1	A4C8T6	PTD2_08154	PTD2_08154	Probable phage protein		16197	0	0	4	0	0	0	0	0	0	0	0	0	0	0	0	0	0	0	0	0	0	0	0	0	0	0	0	0	0	0
EAR29000.1	A4C8T5	PTD2_08149	PTD2_08149	Probable phage protein		38840	0	0	3	0	0	0	0	0	0	0	0	0	0	0	0	0	0	0	0	0	0	0	0	0	0	0	0	0	0	0
EAR29023.1	A4C8V8	PTD2_08264	dusA	tRNA-dihydrouridine(20/20a) synthase		37485	2	0	0	0	0	0	0	0	0	0	0	0	0	0	0	0	0	0	0	0	0	0	0	0	0	0	0	0	0	0
EAR27976.1	A4CC89	PTD2_19180	PTD2_19180	Putative predicted exporter of the RND superfamily protein	Deamidation (NQ)	84383	4	0	0	0	0	0	0	0	0	0	0	0	0	0	0	0	0	0	0	0	0	0	0	0	0	0	0	0	0	0
EAR29171.1	A4C9A6	PTD2_09004	PTD2_09004	PhoH-like protein		51448	2	0	0	0	0	0	0	0	0	0	0	0	0	0	0	0	0	0	0	0	0	0	0	0	0	0	0	0	0	0
EAR26814.1	A4CET5	PTD2_16756	PTD2_16756	General secretion pathway protein F	Deamidation (NQ)	44448	3	0	0	0	0	0	0	0	0	0	0	0	0	0	0	0	0	0	0	0	0	0	0	0	0	0	0	0	0	0
EAR29125.1	A4C960	PTD2_08774	rraB	Regulator of ribonuclease activity B		12678	0	0	0	0	0	0	0	0	0	3	0	0	0	0	0	0	0	0	0	0	0	0	0	0	0	0	0	0	0	0
EAR26784.1	A4CEQ5	PTD2_16606	PTD2_16606	Uncharacterized protein		16192	5	0	0	0	0	0	0	0	0	0	0	0	0	0	0	0	0	0	0	0	0	0	0	0	0	0	0	0	0	0
EAR27874.1	A4CBY7	PTD2_18670	PTD2_18670	Alpha-glucosidase		62021	3	0	0	0	0	0	0	0	0	0	0	0	0	0	0	0	0	0	0	0	0	0	0	0	0	0	0	0	0	0
EAR26613.1	A4CF65	PTD2_00352	PTD2_00352	Uncharacterized protein	Deamidation (NQ)	16041	0	0	0	0	0	0	0	0	0	0	0	0	0	0	2	0	0	0	25	0	0	7	0	0	32	0	0	0	2	22
EAR26984.1	A4CEH2	PTD2_10398	rplP	50S ribosomal protein L16	Deamidation (NQ)	15735	4	4	0	2	1	0	4	6	0	5	0	0	4	3	1	1	3	0	0	0	0	0	0	0	5	0	0	0	6	33
EAR30280.1	A4C3Z8	PTD2_01886	PTD2_01886	Agmatinase	Oxidation (M); Deamidation (NQ)	33925	5	1	3	2	0	3	0	1	13	4	1	10	2	0	9	7	1	19	4	7	16	7	17	34	14	29	47	0	8	17
EAR30217.1	A4C3T5	PTD2_01571	PTD2_01571	Probable transcriptional regulatory protein PTD2_01571		26186	0	0	0	0	0	0	0	0	0	0	0	0	0	0	0	0	0	0	0	0	0	0	0	0	0	0	0	2	1	1
EAR29815.1	A4C761	PTD2_13384	metK	S-adenosylmethionine synthase	Carbamidomethylation	41606	3	0	0	0	0	0	0	0	0	0	0	0	1	1	0	2	0	0	0	0	0	0	0	0	0	0	0	1	1	0
EAR29951.1	A4C7J7	PTD2_14064	PTD2_14064	Uncharacterized protein	Deamidation (NQ)	26039	12	1	5	4	1	1	2	1	0	4	1	1	6	1	3	3	2	10	12	13	4	6	5	18	19	35	15	0	5	14
EAR26431.1	A4CFK4	PTD2_04571	prs	Ribose-phosphate pyrophosphokinase	Carbamidomethylation; Deamidation (NQ)	34025	4	0	0	3	0	0	0	0	0	0	0	0	6	1	0	11	0	0	3	0	0	0	0	0	0	0	0	0	2	4
EAR27589.1	A4CDE6	PTD2_16157	leuS	Leucine--tRNA ligase	Deamidation (NQ)	97430	1	0	3	0	0	0	0	0	0	0	0	0	1	0	4	0	0	0	0	0	0	0	0	0	0	0	0	0	1	7
EAR26573.1	A4CFD5	PTD2_09509	hemC	Porphobilinogen deaminase	Deamidation (NQ)	34085	0	0	0	0	0	0	0	0	0	1	0	0	0	0	1	0	0	3	0	7	2	0	12	8	7	25	18	0	2	28
EAR26348.1	A4CFY1	PTD2_06184	rpsK	30S ribosomal protein S11	Carbamidomethylation; Deamidation (NQ)	13692	26	9	9	19	5	4	17	10	4	39	16	5	29	16	12	23	21	2	20	0	0	15	0	0	7	0	0	18	18	17
EAR29798.1	A4C744	PTD2_13299	dksA	RNA polymerase-binding transcription factor DksA	Carbamidomethylation; Deamidation (NQ)	17050	0	0	0	0	0	0	0	0	0	0	0	0	0	0	0	0	0	0	0	0	0	0	0	0	0	0	0	7	2	3
EAR28001.1	A4CCB4	PTD2_19305	sucC	Succinate--CoA ligase [ADP-forming] subunit beta	Carbamidomethylation; Oxidation (M); Deamidation (NQ)	41625	74	20	15	75	25	16	6	3	20	67	9	4	93	34	41	157	28	16	0	0	0	0	0	0	15	3	0	7	14	69
EAR26542.1	A4CFA4	PTD2_09354	rho	Transcription termination factor Rho		47103	0	0	0	0	0	0	0	0	0	0	0	0	0	0	0	0	0	0	0	0	0	1	1	0	0	0	0	0	20	4
EAR28618.1	A4CB60	PTD2_22422	pheS	Phenylalanine--tRNA ligase alpha subunit		37012	4	1	0	1	0	0	5	0	0	0	0	0	2	8	0	1	0	0	0	0	0	0	0	0	0	0	0	0	6	5
EAR27311.1	A4CCL8	PTD2_14767	PTD2_14767	Proline aminopeptidase P II	Carbamidomethylation	47607	0	0	0	0	0	0	0	0	0	0	0	0	0	0	0	2	0	0	0	0	0	0	0	0	8	0	0	1	0	1
EAR26728.1	A4CEJ9	PTD2_16326	PTD2_16326	Biotin carboxyl carrier protein of acetyl-CoA carboxylase	Carbamidomethylation; Oxidation (M); Deamidation (NQ)	16523	65	31	33	71	12	60	65	35	52	68	52	39	70	54	47	65	64	97	70	87	88	37	86	75	38	66	59	22	39	56
EAR26800.1	A4CES1	PTD2_16686	PTD2_16686	Thiol:disulfide interchange protein	Carbamidomethylation; Deamidation (NQ)	23549	23	0	2	12	0	5	1	1	0	5	3	3	4	3	6	24	2	10	9	2	0	0	0	0	32	17	23	0	0	6
EAR27687.1	A4CBF0	PTD2_17735	PTD2_17735	Uncharacterized protein		18610	0	0	0	0	0	0	0	0	0	0	0	0	0	0	0	0	0	0	0	0	0	0	0	0	0	0	0	4	0	3
EAR30467.1	A4C4I5	PTD2_02821	PTD2_02821	Bacterioferritin	Carbamidomethylation; Oxidation (M); Deamidation (NQ)	18466	32	16	10	37	7	20	16	8	6	16	7	11	25	18	57	39	20	22	16	19	58	12	20	49	18	38	69	0	6	25
EAR26697.1	A4CF22	PTD2_17197	PTD2_17197	Putative ABC-type transport system auxiliary component		25747	5	5	2	2	0	1	4	6	2	1	6	1	3	7	9	0	3	5	4	0	0	0	0	0	22	0	0	0	6	23
EAR30275.1	A4C3Z3	PTD2_01861	PTD2_01861	Uncharacterized protein	Oxidation (M); Deamidation (NQ)	28105	25	15	4	22	6	0	12	12	3	13	2	0	13	10	3	16	12	6	1	0	0	2	0	0	10	0	0	0	4	13
EAR26985.1	A4CEH3	PTD2_10403	rpsC	30S ribosomal protein S3		26110	1	0	0	0	0	1	0	0	0	2	0	0	2	0	1	0	1	2	0	0	0	0	0	0	0	0	0	2	0	2
EAR28002.1	A4CCB5	PTD2_19310	sucD	Succinate--CoA ligase [ADP-forming] subunit alpha	Carbamidomethylation; Oxidation (M); Deamidation (NQ)	29948	53	19	11	49	17	7	8	6	15	47	7	2	73	27	18	104	26	4	2	0	0	4	0	0	12	5	4	14	21	21
EAR27791.1	A4CBQ4	PTD2_18255	PTD2_18255	Cysteine synthase	Carbamidomethylation; Oxidation (M); Deamidation (NQ)	34356	192	64	63	224	41	112	90	91	124	161	128	202	132	58	94	254	96	193	92	73	170	70	66	201	167	214	321	5	63	140
EAR28194.1	A4C9Y6	PTD2_20302	PTD2_20302	TonB-dependent receptor	Oxidation (M); Deamidation (NQ)	82187	18	0	0	12	0	0	0	0	0	0	0	0	0	0	0	0	0	2	0	0	0	0	0	0	8	2	0	0	0	1
EAR26512.1	A4CFH4	PTD2_22562	pyrC	Dihydroorotase	Carbamidomethylation; Oxidation (M); Deamidation (NQ)	42764	32	2	4	23	0	12	0	3	14	17	9	17	4	2	18	31	17	44	10	9	17	8	11	28	24	31	56	0	6	10
EAR26372.1	A4CFX3	PTD2_04931	rpsL	30S ribosomal protein S12	Carbamidomethylation	13664	4	0	1	6	1	0	5	3	0	2	1	0	1	0	1	4	4	2	0	0	0	0	0	0	0	0	0	4	2	1
EAR28693.1	A4C7X8	PTD2_06614	PTD2_06614	Single-stranded DNA-binding protein		25588	0	0	0	0	0	0	0	0	0	0	0	0	0	0	0	0	0	0	0	0	0	0	0	0	0	0	0	0	0	10
EAR28139.1	A4C9T1	PTD2_20027	rplT	50S ribosomal protein L20		13462	0	0	0	0	0	0	0	0	0	0	0	0	0	0	0	0	0	0	0	0	0	0	0	0	5	1	0	0	0	3
EAR26679.1	A4CF04	PTD2_17107	map	Methionine aminopeptidase		28798	0	0	0	0	0	0	0	0	0	0	0	0	0	0	0	0	0	0	1	0	0	0	0	0	3	0	0	0	0	2
EAR27579.1	A4CDD6	PTD2_16107	PTD2_16107	UPF0250 protein PTD2_16107	Deamidation (NQ)	10597	0	0	0	0	0	0	0	0	0	0	0	0	0	0	0	0	0	0	0	0	0	0	0	0	1	0	0	0	0	13
EAR27886.1	A4CBZ9	PTD2_18730	edd	Phosphogluconate dehydratase	Carbamidomethylation	66141	0	0	0	0	0	0	0	0	0	0	0	0	0	0	0	0	0	0	0	0	0	0	0	0	4	1	0	0	0	2
EAR29029.1	A4C8W4	PTD2_08294	PTD2_08294	Uncharacterized protein		16697	0	0	0	0	0	0	0	0	0	0	0	0	0	0	0	0	0	0	0	0	0	0	0	0	0	0	0	0	0	14
EAR30345.1	A4C463	PTD2_02211	minE	Cell division topological specificity factor		10091	0	0	0	0	0	0	0	0	0	0	0	0	0	0	0	0	0	0	0	0	0	0	0	0	0	0	0	0	0	2
EAR29588.1	A4C6I4	PTD2_12249	PTD2_12249	Uncharacterized protein		18915	0	0	0	0	0	0	0	0	0	0	0	0	0	0	0	0	0	0	0	0	0	0	0	0	0	0	0	0	0	2
EAR29833.1	A4C779	PTD2_13474	rpsU	30S ribosomal protein S21		8504	0	0	0	0	0	0	0	0	0	0	0	0	0	0	0	0	0	0	0	0	0	0	0	0	0	0	0	2	0	0
EAR28785.1	A4C870	PTD2_07074	PTD2_07074	Ferritin		19787	0	0	0	0	0	0	0	0	0	0	0	0	0	0	0	0	0	0	0	0	0	0	0	0	1	0	0	0	0	1
EAR29160.1	A4C995	PTD2_08949	apaG	Protein ApaG	Deamidation (NQ)	14282	0	0	0	0	0	0	0	0	0	0	0	0	0	0	0	0	0	0	3	0	0	1	0	1	3	6	2	0	0	1
EAR29105.1	A4C940	PTD2_08674	gshB	Glutathione synthetase	Carbamidomethylation	35373	0	0	0	0	0	0	0	0	0	0	0	0	0	0	0	0	0	0	0	0	0	0	0	0	0	0	0	0	0	3
EAR29956.1	A4C7K2	PTD2_14089	PTD2_14089	Glycine cleavage system transcriptional repressor	Deamidation (NQ)	18376	0	0	0	0	0	0	0	0	0	0	0	0	0	0	0	0	0	0	0	0	0	0	0	0	0	0	0	0	0	3
EAR27038.1	A4CDJ6	PTD2_05190	mnmG	tRNA uridine 5-carboxymethylaminomethyl modification enzyme MnmG		69751	0	0	0	0	0	0	0	0	0	0	0	0	0	0	0	0	0	0	0	0	0	0	0	0	0	0	0	0	0	1
EAR26960.1	A4CEE8	PTD2_10278	PTD2_10278	VOC domain-containing protein		14464	0	0	0	0	0	0	0	0	0	0	0	0	0	0	0	0	0	0	0	0	0	0	0	0	0	0	0	0	0	4
EAR26382.1	A4CFU5	PTD2_00132	PTD2_00132	Putative orphan protein	Carbamidomethylation	14402	0	0	0	0	0	0	0	0	0	0	0	0	0	0	0	0	0	0	2	0	0	0	0	0	2	0	0	0	0	1
EAR27842.1	A4CBV5	PTD2_18510	PTD2_18510	Polbeta domain-containing protein		11634	0	0	0	0	0	0	0	0	0	0	0	0	0	0	0	0	0	0	0	0	0	0	0	0	2	0	0	0	0	2
EAR26750.1	A4CEM1	PTD2_16436	trpS	Tryptophan--tRNA ligase		37506	0	0	0	0	0	0	0	0	0	0	0	0	0	0	0	0	0	0	0	0	0	0	0	0	0	0	0	0	0	5
EAR27796.1	A4CBQ9	PTD2_18280	PTD2_18280	KfrA_N domain-containing protein		60006	0	0	0	0	0	0	0	0	0	0	0	0	0	0	0	0	0	0	0	0	0	0	0	0	0	0	0	0	0	1
EAR29275.1	A4C5M1	PTD2_10684	greA	Transcription elongation factor GreA		17392	0	0	0	0	0	0	0	0	0	0	0	0	0	0	0	0	0	0	0	0	0	0	0	0	0	0	0	0	0	4
EAR26619.1	A4CF71	PTD2_00382	PTD2_00382	Uncharacterized protein		27158	0	0	0	0	0	0	0	0	0	0	0	0	0	0	0	0	0	0	0	0	0	0	0	0	0	0	0	0	0	3
EAR29212.1	A4C9E7	PTD2_09209	ettA	Energy-dependent translational throttle protein EttA	Carbamidomethylation	62593	0	0	0	0	0	0	0	0	0	0	0	0	0	0	0	0	0	0	0	0	0	0	0	0	0	0	0	0	0	2
EAR28425.1	A4CAL7	PTD2_21457	PTD2_21457	3-oxoacyl-[acyl-carrier-protein] reductase	Deamidation (NQ)	25623	0	0	0	0	0	0	0	0	0	0	0	0	0	0	0	0	0	0	0	0	0	0	0	0	0	0	0	0	0	2
EAR27988.1	A4CCA1	PTD2_19240	PTD2_19240	UPF0434 protein PTD2_19240	Carbamidomethylation	7412	0	0	0	0	0	0	0	0	0	0	0	0	0	0	0	0	0	0	0	0	0	0	0	0	0	0	0	0	2	0
EAR28436.1	A4CAM8	PTD2_21512	PTD2_21512	UPF0352 protein PTD2_21512		7684	0	0	0	0	0	0	0	0	0	0	0	0	0	0	0	0	0	0	0	0	0	0	0	0	0	0	0	0	2	0
EAR27276.1	A4CCI3	PTD2_14592	PTD2_14592	Thiol:disulfide interchange protein	Carbamidomethylation; Deamidation (NQ)	25973	2	1	0	2	0	1	3	0	0	4	0	0	4	1	3	1	3	2	2	0	0	0	0	0	0	0	0	0	2	5
EAR29881.1	A4C7C7	PTD2_13714	kbl	2-amino-3-ketobutyrate coenzyme A ligase	Carbamidomethylation	43065	1	0	0	0	0	0	0	0	0	0	0	0	0	0	0	0	0	0	0	0	0	0	0	0	3	0	0	0	0	3
EAR26824.1	A4CEU5	PTD2_16806	PTD2_16806	Conserved protein with nucleic acid-binding protein-like domain (Transcriptional accessory protein)	Deamidation (NQ)	84924	0	0	0	0	0	0	0	0	0	0	0	0	0	0	0	1	0	0	0	0	0	0	0	0	0	0	0	0	0	3
EAR26615.1	A4CF67	PTD2_00362	PTD2_00362	Putative extracellular serine protease	Deamidation (NQ)	84664	0	0	0	0	0	0	0	0	0	2	0	0	0	0	0	0	0	0	0	0	1	1	0	0	0	0	0	1	0	0
EAR28617.1	A4CB59	PTD2_22417	pheT	Phenylalanine--tRNA ligase beta subunit	Carbamidomethylation; Deamidation (NQ)	86494	4	1	0	0	0	0	0	0	0	0	0	0	0	0	0	0	0	0	0	0	0	0	0	0	0	0	0	0	0	20
EAR28677.1	A4C7W2	PTD2_06534	ubiK	Ubiquinone biosynthesis accessory factor UbiK		9701	0	0	0	0	0	0	0	0	0	1	0	0	0	0	0	0	0	0	3	4	0	2	1	0	3	3	0	0	0	4
EAR28869.1	A4C8F4	PTD2_07494	hslU	ATP-dependent protease ATPase subunit HslU	Carbamidomethylation	49605	2	0	0	0	0	0	0	0	0	0	0	0	0	0	0	0	0	0	0	0	0	0	0	0	0	0	0	0	0	4
EAR27566.1	A4CDC3	PTD2_16042	rpsO	30S ribosomal protein S15		10261	1	0	0	0	0	0	0	0	0	0	0	0	0	0	0	0	1	0	0	0	0	0	0	0	0	0	0	0	0	6
EAR27050.1	A4CDK8	PTD2_05250	atpD	ATP synthase subunit beta	Carbamidomethylation	49627	8	9	4	1	1	0	5	12	0	2	1	0	17	6	0	6	8	2	0	0	0	0	0	0	0	0	0	4	3	5
EAR28058.1	A4C9K0	PTD2_19622	purK	N5-carboxyaminoimidazole ribonucleotide synthase	Deamidation (NQ)	41609	0	0	0	0	0	0	0	0	0	0	0	0	0	0	1	0	0	2	1	0	0	0	0	0	4	0	0	0	0	4
EAR28949.1	A4C8N4	PTD2_07894	purA	Adenylosuccinate synthetase	Carbamidomethylation; Deamidation (NQ)	47512	6	1	1	1	4	0	0	1	0	0	1	0	8	4	0	3	3	0	0	0	0	0	0	0	31	3	0	0	2	28
EAR29080.1	A4C915	PTD2_08549	acsA	Acetyl-coenzyme A synthetase		71441	0	0	0	0	0	0	0	0	0	0	0	0	0	1	0	0	0	0	0	0	0	0	0	0	0	0	0	0	0	4
EAR26524.1	A4CFI6	PTD2_22622	aspS	Aspartate--tRNA ligase		65896	3	0	0	0	0	0	0	0	0	0	0	0	0	0	0	0	0	0	0	0	0	0	0	0	3	0	0	0	0	3
EAR29841.1	A4C787	PTD2_13514	purH	Bifunctional purine biosynthesis protein PurH	Carbamidomethylation	57106	0	0	0	0	0	0	0	0	0	0	0	0	2	0	0	0	0	0	2	0	0	1	0	0	0	0	0	0	0	5
EAR28027.1	A4C9G9	PTD2_19467	PTD2_19467	Electron transfer flavoprotein beta-subunit (Fragment)	Carbamidomethylation	25631	1	0	0	0	0	0	1	0	0	0	0	0	0	0	0	0	0	0	0	0	0	0	0	0	0	0	0	0	2	0
EAR26530.1	A4CFJ2	PTD2_22652	purM	Phosphoribosylformylglycinamidine cyclo-ligase	Deamidation (NQ)	37019	0	0	0	0	0	0	0	0	0	0	0	1	0	0	0	0	0	0	0	0	0	0	0	0	0	0	0	0	1	0
EAR29945.1	A4C7J1	PTD2_14034	PTD2_14034	Uncharacterized protein	Carbamidomethylation; Deamidation (NQ)	33308	0	0	0	0	0	1	0	0	0	0	0	0	0	0	20	0	2	23	0	0	0	0	0	0	0	0	0	0	1	0
EAR27447.1	A4CD04	PTD2_15447	accD	Acetyl-coenzyme A carboxylase carboxyl transferase subunit beta	Carbamidomethylation	31692	0	0	0	2	0	0	0	0	0	0	0	0	0	0	0	0	0	0	0	0	0	0	0	0	1	0	0	0	1	0
EAR28613.1	A4CB55	PTD2_22397	PTD2_22397	Glyceraldehyde-3-phosphate dehydrogenase		53025	4	1	0	2	1	0	1	2	0	5	0	0	4	5	0	1	2	0	0	0	0	0	0	0	0	0	0	0	0	3
EAR29062.1	A4C8Z7	PTD2_08459	PTD2_08459	Pyruvate dehydrogenase E1 component	Deamidation (NQ)	99224	3	0	0	2	0	0	0	0	0	0	0	0	0	0	0	0	0	0	0	0	0	0	0	0	1	0	0	0	0	4
EAR27480.1	A4CD37	PTD2_15612	PTD2_15612	Alkyl hydroperoxide reductase C	Carbamidomethylation; Oxidation (M); Deamidation (NQ)	21995	26	13	9	24	8	17	64	27	14	108	33	45	37	27	34	44	29	53	27	0	0	45	1	0	230	34	3	3	21	107
EAR27515.1	A4CD72	PTD2_15787	PTD2_15787	Putative orphan protein		18297	1	0	0	0	0	0	0	0	0	1	2	1	0	0	0	1	0	1	0	0	0	0	0	0	4	2	0	1	0	0
EAR28969.1	A4C8Q4	PTD2_07994	PTD2_07994	CheX domain-containing protein	Deamidation (NQ)	16635	2	0	0	0	0	0	0	0	0	0	0	0	0	0	0	0	0	1	1	0	0	1	0	0	3	3	0	0	0	2
EAR27375.1	A4CCT2	PTD2_15087	PTD2_15087	Putative TonB-dependent receptor	Deamidation (NQ)	83038	16	0	1	2	0	6	0	0	0	0	0	0	0	0	1	0	0	14	0	0	0	0	0	0	2	0	3	1	1	0
AAL76241.1	Q8RTI4	PTD2_16771	PTD2_16771	Putative general secretion pathway protein C		34402	0	1	0	0	0	0	1	0	0	1	0	0	0	1	0	0	0	2	0	0	0	0	0	0	0	0	0	0	0	6
EAR30459.1	A4C4H7	PTD2_02781	PTD2_02781	4-hydroxy-tetrahydrodipicolinate synthase		33214	1	0	0	0	0	0	0	0	0	0	0	0	0	0	0	2	0	2	0	0	0	0	0	0	6	1	2	0	0	2
EAR28011.1	A4CCC4	PTD2_19355	astE	Succinylglutamate desuccinylase	Carbamidomethylation; Deamidation (NQ)	38761	2	0	0	0	0	0	0	0	0	0	0	0	2	0	0	1	0	0	0	0	0	0	0	0	8	0	0	0	0	3
EAR27848.1	A4CBW1	PTD2_18540	PTD2_18540	PS_pyruv_trans domain-containing protein	Deamidation (NQ)	41440	13	1	0	11	0	0	5	0	0	4	0	0	14	2	0	3	1	0	0	0	0	0	0	0	0	0	0	0	2	1
EAR29163.1	A4C998	PTD2_08964	surA	Chaperone SurA	Deamidation (NQ)	48454	5	0	0	0	0	0	0	0	0	0	0	0	2	0	1	0	0	0	0	0	0	0	0	0	5	0	0	0	0	4
EAR27049.1	A4CDK7	PTD2_05245	atpG	ATP synthase gamma chain		31587	1	0	0	0	0	0	5	0	0	0	0	0	0	0	0	0	1	0	0	0	0	0	0	0	0	0	0	0	1	1
EAR27804.1	A4CBR7	PTD2_18320	PTD2_18320	HPt domain-containing protein		12765	2	0	0	0	0	0	0	0	0	0	0	0	0	0	0	1	0	0	0	0	0	0	0	0	2	0	0	0	0	1
EAR26743.1	A4CEL4	PTD2_16401	speD	S-adenosylmethionine decarboxylase proenzyme	Carbamidomethylation	30933	1	0	0	0	0	0	1	0	0	1	2	0	5	2	0	5	0	3	1	2	3	0	0	7	9	11	8	0	1	4
EAR27595.1	A4CDF2	PTD2_16187	PTD2_16187	Magnesium and cobalt efflux protein corC		32944	0	0	0	0	0	0	1	0	0	2	0	0	0	0	0	0	0	0	0	0	0	0	0	0	0	0	0	0	0	2
EAR28075.1	A4C9L7	PTD2_19707	fabA	3-hydroxydecanoyl-[acyl-carrier-protein] dehydratase	Carbamidomethylation	18830	6	0	0	4	0	0	0	0	0	0	0	0	0	0	1	10	0	0	0	0	0	0	0	0	4	0	0	0	0	1
EAR27444.1	A4CD01	PTD2_15432	asd	Aspartate-semialdehyde dehydrogenase	Carbamidomethylation; Deamidation (NQ)	40080	5	0	0	9	0	1	0	0	0	7	10	21	0	0	2	12	2	3	8	7	11	5	5	14	32	37	59	0	1	5
EAR29814.1	A4C760	PTD2_13379	PTD2_13379	Transketolase	Carbamidomethylation; Deamidation (NQ)	72009	10	0	1	4	0	6	0	0	0	1	1	1	0	0	9	19	0	28	0	0	0	0	0	0	6	0	2	1	1	2
EAR29941.1	A4C7I7	PTD2_14014	tgt	Queuine tRNA-ribosyltransferase	Carbamidomethylation	41818	1	0	0	0	2	0	3	1	0	3	1	0	0	0	0	1	1	1	0	0	0	0	0	0	0	0	0	1	0	0
EAR26740.1	A4CEL1	PTD2_16386	PTD2_16386	Aminopeptidase	Carbamidomethylation; Deamidation (NQ)	94758	8	0	0	0	0	0	0	0	0	0	0	0	1	1	0	3	0	0	4	0	1	4	0	0	55	23	18	0	0	4
EAR29965.1	A4C7L1	PTD2_14134	fbp	Fructose-1 6-bisphosphatase class 1	Deamidation (NQ)	35255	3	0	0	1	0	0	0	0	0	0	0	0	6	0	0	7	3	1	0	0	0	0	0	0	5	0	0	0	0	7
EAR28079.1	A4C9M1	PTD2_19727	PTD2_19727	3-hydroxyisobutyrate dehydrogenase	Carbamidomethylation; Oxidation (M); Deamidation (NQ)	30707	4	0	1	10	2	3	0	0	2	5	8	5	2	0	8	10	6	8	0	0	0	1	0	0	10	8	4	0	8	4
EAR28715.1	A4C800	PTD2_06724	PTD2_06724	Uncharacterized protein	Deamidation (NQ)	76362	24	0	0	16	0	2	1	0	2	10	0	2	7	0	8	23	5	14	0	0	0	0	0	0	3	0	0	0	0	8
EAR27771.1	A4CBN4	PTD2_18155	PTD2_18155	Isopenicillin N synthase		31448	2	0	0	2	0	0	1	0	0	3	0	0	0	1	0	1	0	2	0	0	0	0	0	0	9	0	0	0	0	1
EAR26374.1	A4CFX5	PTD2_04941	fusA	Elongation factor G	Carbamidomethylation; Deamidation (NQ)	77805	3	0	0	0	0	0	1	0	0	0	0	1	0	0	1	2	0	8	0	0	0	0	0	0	5	0	0	0	0	1
EAR29162.1	A4C997	PTD2_08959	pdxA	4-hydroxythreonine-4-phosphate dehydrogenase	Carbamidomethylation; Deamidation (NQ)	35336	9	0	0	4	0	0	0	0	0	0	0	0	0	0	2	2	0	2	0	0	0	0	0	0	9	2	8	0	0	1
EAR28814.1	A4C899	PTD2_07219	PTD2_07219	Ubiquinol-cytochrome c reductase iron-sulfur subunit	Carbamidomethylation; Oxidation (M); Deamidation (NQ)	21219	31	0	14	31	0	64	6	2	13	9	10	12	15	6	17	33	18	112	13	4	3	24	12	26	58	57	43	0	19	38
EAR28813.1	A4C898	PTD2_07214	rpsI	30S ribosomal protein S9		14584	2	0	0	0	0	0	0	0	0	0	0	0	4	2	0	1	0	0	0	0	0	0	0	0	3	0	0	0	0	1
EAR26656.1	A4CEY1	PTD2_16992	PTD2_16992	Putative ribonuclease (Endoribonuclease L-PSP)	Carbamidomethylation; Oxidation (M); Deamidation (NQ)	13854	13	6	6	8	7	13	7	9	8	22	7	4	13	1	20	18	1	5	11	5	0	7	15	0	7	24	4	2	1	0
EAR29631.1	A4C6M7	PTD2_12464	pdxJ	Pyridoxine 5'-phosphate synthase	Oxidation (M); Deamidation (NQ)	26516	7	0	0	18	0	3	0	0	18	15	5	16	0	0	14	19	8	16	8	9	28	35	58	66	17	36	42	0	8	12
EAR29773.1	A4C719	PTD2_13174	gltX	Glutamate--tRNA ligase	Carbamidomethylation	56270	2	2	0	3	0	2	3	1	1	1	2	0	3	0	1	5	0	1	0	0	0	0	0	0	5	0	0	0	0	3
EAR28686.1	A4C7X1	PTD2_06579	PTD2_06579	Cytochrome c4	Carbamidomethylation; Oxidation (M); Deamidation (NQ)	22460	29	10	28	56	10	89	40	7	31	50	16	55	65	82	136	90	97	225	51	57	51	47	73	74	77	63	45	7	17	58
EAR29843.1	A4C789	PTD2_13524	purD	Phosphoribosylamine--glycine ligase	Carbamidomethylation; Oxidation (M); Deamidation (NQ)	45318	25	0	0	23	0	18	4	2	0	27	13	24	18	4	22	85	16	41	33	38	31	42	33	62	120	114	69	0	9	46
EAR26398.1	A4CFW1	PTD2_00212	PTD2_00212	ADP compounds hydrolase nudE	Carbamidomethylation; Deamidation (NQ)	20296	2	0	1	1	0	6	0	1	13	7	11	9	0	0	7	3	3	11	3	7	2	3	6	11	6	8	5	0	3	4
EAR27915.1	A4CC28	PTD2_18875	PTD2_18875	Efflux transporter MFP subunit AcrA/E family protein	Deamidation (NQ)	43553	19	1	4	2	0	1	3	4	5	7	3	2	4	3	8	3	3	7	3	5	0	3	4	0	16	7	3	0	3	4
EAR27444.1	A4CD01	PTD2_15432	asd	Aspartate-semialdehyde dehydrogenase	Deamidation (NQ)	37157	15	0	0	11	0	7	0	0	1	1	0	0	0	0	6	16	0	4	6	2	15	4	10	34	37	37	44	0	0	13
EAR28057.1	A4C9J9	PTD2_19617	purE	N5-carboxyaminoimidazole ribonucleotide mutase	Carbamidomethylation; Oxidation (M); Deamidation (NQ)	16473	78	11	17	47	2	29	6	24	13	44	14	27	44	10	185	72	71	72	54	22	30	51	49	120	72	86	117	0	43	61
EAR26643.1	A4CF95	PTD2_00502	PTD2_00502	Member of HIT (Histidine triad) family that contains Ap3A and Ap4A hydrolase	Carbamidomethylation	13450	1	0	0	1	0	0	1	0	0	7	0	0	3	0	1	4	0	0	0	0	0	0	0	0	17	1	0	0	0	5
EAR28655.1	A4C7U0	PTD2_06424	bipA	50S ribosomal subunit assembly factor BipA	Carbamidomethylation; Deamidation (NQ)	66724	12	0	0	3	0	0	3	0	0	3	0	0	7	2	0	4	0	0	0	0	0	0	0	0	1	0	0	1	0	0
EAR28906.1	A4C8J1	PTD2_07679	PTD2_07679	WxcM-like protein		17040	3	3	0	1	0	0	5	0	0	3	0	0	3	1	0	2	2	0	2	8	9	2	6	6	3	8	9	0	0	3
EAR27501.1	A4CD58	PTD2_15717	PTD2_15717	Aminoacyl-histidine dipeptidase	Carbamidomethylation; Deamidation (NQ)	52346	3	0	0	2	0	0	0	0	0	0	0	0	0	0	0	7	0	0	0	0	0	0	0	0	4	0	2	0	0	2
EAR27251.1	A4CCF8	PTD2_14467	alaS	Alanine--tRNA ligase		94994	2	0	0	0	0	0	1	0	0	0	0	0	1	0	2	1	1	0	0	0	0	0	0	0	0	0	0	0	0	2
EAR29736.1	A4C6Y2	PTD2_12989	guaB	Inosine-5'-monophosphate dehydrogenase	Carbamidomethylation; Deamidation (NQ)	51899	3	1	3	1	3	14	3	11	11	15	13	24	5	3	19	4	4	33	0	0	0	0	0	0	3	0	1	0	5	33
EAR27567.1	A4CDC4	PTD2_16047	pnp	Polyribonucleotide nucleotidyltransferase	Carbamidomethylation; Oxidation (M); Deamidation (NQ)	75538	60	11	9	70	6	28	1	3	2	31	5	17	35	21	47	163	37	86	7	0	0	6	0	0	145	19	1	1	13	37
EAR29658.1	A4C6Q4	PTD2_12599	rdgC	Recombination-associated protein RdgC		34427	2	0	0	0	0	0	0	0	0	0	0	0	2	0	0	0	0	0	0	0	0	0	0	0	0	0	0	0	0	1
EAR30085.1	A4C3F3	PTD2_00911	PTD2_00911	Putative aminopeptidase	Carbamidomethylation; Deamidation (NQ)	49764	16	0	1	8	0	18	0	0	11	11	7	12	0	2	14	22	4	21	9	12	23	11	18	58	43	53	79	0	5	16
EAR28741.1	A4C826	PTD2_06854	PTD2_06854	Putative cytochrome c4 family protein	Oxidation (M); Deamidation (NQ)	11151	80	2	5	53	2	17	55	10	72	81	20	126	30	150	219	191	73	88	149	170	165	120	118	74	64	85	90	0	80	99
EAR27760.1	A4CBM3	PTD2_18100	PTD2_18100	Leucine dehydrogenase	Carbamidomethylation; Deamidation (NQ)	37021	6	0	0	7	0	3	0	0	0	2	0	0	2	1	16	24	6	13	2	0	0	0	0	0	10	1	0	0	2	7
EAR27459.1	A4CD16	PTD2_15507	clpP	ATP-dependent Clp protease proteolytic subunit	Carbamidomethylation; Oxidation (M); Deamidation (NQ)	22630	151	13	7	158	5	37	13	35	51	97	33	70	66	23	124	223	92	73	17	0	0	19	0	0	31	1	2	5	23	76
EAR30484.1	A4C4K2	PTD2_02906	PTD2_02906	Putative manganese binding agmatinase (SpeB)	Carbamidomethylation	40809	11	0	0	7	0	0	1	1	0	4	0	0	4	0	0	17	2	0	0	0	0	0	0	0	7	0	0	0	0	4
EAR27953.1	A4CC66	PTD2_19065	PTD2_19065	Alanine dehydrogenase	Carbamidomethylation; Oxidation (M); Deamidation (NQ)	39361	4	2	0	2	1	1	6	2	2	20	7	41	15	15	42	72	20	44	0	0	0	0	0	0	2	34	180	4	4	7
EAR27456.1	A4CD13	PTD2_15492	cysS	Cysteine--tRNA ligase		51952	1	0	0	1	0	0	0	0	0	1	0	0	2	0	0	0	0	0	0	0	0	0	0	0	0	0	0	0	0	1
EAR28628.1	A4C7R3	PTD2_06289	PTD2_06289	Aconitate hydratase B	Carbamidomethylation; Deamidation (NQ)	93569	9	15	0	7	3	0	30	5	2	33	6	0	16	12	0	7	4	0	0	0	0	0	0	0	10	0	0	1	6	9
EAR28863.1	A4C8E8	PTD2_07464	PTD2_07464	Formiminoglutamate hydrolase	Carbamidomethylation; Deamidation (NQ)	38921	14	0	0	4	0	9	0	2	1	3	6	2	0	0	15	6	7	19	2	2	2	1	1	3	10	6	15	0	6	2
EAR29300.1	A4C5P6	PTD2_10809	htpG	Chaperone protein HtpG	Carbamidomethylation; Deamidation (NQ)	72535	30	1	0	4	1	0	1	0	0	0	0	0	6	3	0	5	2	0	0	0	0	0	0	0	5	0	0	0	0	9
EAR27263.1	A4CCH0	PTD2_14527	PTD2_14527	Uncharacterized protein	Carbamidomethylation	12279	4	0	0	8	0	1	2	0	3	5	3	9	0	1	5	5	3	4	7	7	15	6	6	11	6	8	11	0	3	3
EAR26371.1	A4CFX2	PTD2_04926	rpoC	DNA-directed RNA polymerase subunit beta'	Carbamidomethylation; Deamidation (NQ)	154388	65	19	14	31	12	6	29	18	8	25	17	3	54	30	27	47	36	24	0	0	0	0	0	0	3	0	0	5	6	19
EAR29496.1	A4C692	PTD2_11789	PTD2_11789	Tim44 domain-containing protein	Deamidation (NQ)	31101	5	0	0	2	0	4	7	0	0	1	0	0	0	2	5	4	5	6	12	0	0	1	0	0	12	13	0	0	0	5
EAR28893.1	A4C8H8	PTD2_07614	PTD2_07614	General (Type II) secretion pathway (GSP) D protein	Deamidation (NQ)	75843	2	0	0	1	0	0	0	0	0	0	0	0	0	0	5	1	0	4	0	0	0	0	0	0	0	0	0	0	0	1
EAR28918.1	A4C8K3	PTD2_07739	PTD2_07739	Ykof domain-containing protein	Carbamidomethylation; Deamidation (NQ)	9736	3	0	1	7	0	1	0	2	1	6	4	3	0	0	2	4	3	1	6	5	2	7	6	10	6	10	8	0	3	1
EAR29405.1	A4C601	PTD2_11334	pyrH	Uridylate kinase	Carbamidomethylation; Oxidation (M); Deamidation (NQ)	26524	35	1	16	8	0	5	0	0	3	15	7	21	17	0	20	59	8	20	12	0	0	15	0	0	58	11	0	0	10	15
EAR30795.1	A4C5G3	PTD2_04461	PTD2_04461	Uncharacterized protein	Carbamidomethylation	41288	1	0	0	0	0	0	1	0	0	0	1	0	1	0	0	0	0	0	0	0	0	0	0	0	0	0	0	0	0	1
EAR26576.1	A4CFD8	PTD2_09524	cyaY	Iron-sulfur cluster assembly protein CyaY	Deamidation (NQ)	12411	2	0	0	0	0	0	0	0	0	0	0	0	2	0	4	2	0	0	3	0	0	0	0	0	5	0	0	0	0	1
EAR28818.1	A4C8A3	PTD2_07239	PTD2_07239	Stringent starvation protein B		16184	1	0	0	0	0	0	1	0	0	0	0	0	0	0	1	5	1	1	0	0	0	0	0	0	0	0	0	0	0	1
EAR27680.1	A4CBE3	PTD2_17700	PTD2_17700	L-asparaginase	Carbamidomethylation; Deamidation (NQ)	36303	0	0	0	0	0	4	4	3	16	17	16	25	3	0	5	4	3	15	3	4	0	9	5	0	3	5	0	0	8	3
EAR29410.1	A4C606	PTD2_11359	dapD	2 3 4 5-tetrahydropyridine-2 6-dicarboxylate N-succinyltransferase	Carbamidomethylation; Oxidation (M); Deamidation (NQ)	29905	38	0	2	43	0	17	0	2	2	3	2	0	2	0	7	21	12	32	1	0	11	2	1	27	7	18	68	0	0	18
EAR28023.1	A4CCD6	PTD2_19415	proS	Proline--tRNA ligase	Carbamidomethylation; Oxidation (M); Deamidation (NQ)	63335	55	3	1	29	1	3	3	0	3	20	3	6	10	1	16	52	9	19	0	0	0	0	0	0	29	0	0	0	5	16
EAR26370.1	A4CFX1	PTD2_04921	rpoB	DNA-directed RNA polymerase subunit beta	Carbamidomethylation; Deamidation (NQ)	149825	65	22	4	33	23	2	16	5	0	16	3	0	39	13	8	47	21	6	0	0	0	1	0	0	2	0	0	2	10	23
EAR30018.1	A4C386	PTD2_00576	PTD2_00576	Amino acid adenylation	Carbamidomethylation; Oxidation (M); Deamidation (NQ)	249234	11	0	0	0	0	0	1	0	0	0	0	0	0	0	0	0	0	0	0	0	0	0	0	0	0	0	0	0	0	1
EAR30401.1	A4C4B9	PTD2_02491	PTD2_02491	Oxidoreductase FMN-binding protein	Carbamidomethylation; Deamidation (NQ)	38292	4	0	0	2	0	0	0	0	0	1	0	1	0	0	1	9	0	1	20	1	0	0	0	0	47	21	19	0	0	2
EAR27184.1	A4CDZ2	PTD2_05920	PTD2_05920	LipL32		26058	3	0	0	2	2	0	0	0	0	0	0	0	1	0	0	1	0	0	1	0	0	1	0	0	5	0	0	0	0	2
EAR26596.1	A4CF48	PTD2_00267	tatA	Sec-independent protein translocase protein TatA		8997	4	1	0	1	0	0	1	0	0	0	0	0	1	2	0	1	1	0	0	0	0	0	0	0	0	0	0	0	1	0
EAR27999.1	A4CCB2	PTD2_19295	PTD2_19295	Oxoglutarate dehydrogenase (succinyl-transferring)	Carbamidomethylation	104778	11	0	0	4	0	0	1	0	0	0	0	0	3	1	0	5	0	0	0	0	0	0	0	0	0	0	0	0	1	1
EAR28929.1	A4C8L4	PTD2_07794	psd	Phosphatidylserine decarboxylase proenzyme		33109	15	0	0	6	0	3	4	0	0	2	0	0	6	0	1	3	0	6	0	0	0	0	0	0	5	0	0	0	3	0
EAR26423.1	A4CFT5	PTD2_09712	PTD2_09712	Uncharacterized protein	Oxidation (M); Deamidation (NQ)	15262	11	10	10	9	6	32	7	9	10	9	8	11	23	4	62	24	18	32	7	10	28	10	9	13	6	23	32	4	2	7
EAR29886.1	A4C7D2	PTD2_13739	PTD2_13739	Putative phosphoheptose isomerase family protein	Carbamidomethylation; Deamidation (NQ)	21105	8	0	1	8	0	0	0	1	3	3	7	10	0	0	0	10	0	3	4	3	3	4	4	23	15	28	51	0	1	6
EAR28661.1	A4C7U6	PTD2_06454	PTD2_06454	Putative acyltransferase	Carbamidomethylation; Deamidation (NQ)	34703	0	0	0	0	0	0	0	0	0	0	0	0	0	0	0	0	0	0	0	0	0	0	0	1	4	8	8	0	0	0
EAR30219.1	A4C3T7	PTD2_01581	PTD2_01581	Isocitrase		59837	0	0	0	0	0	0	0	0	0	0	0	0	0	0	0	0	0	0	0	0	0	0	0	0	12	0	0	0	0	0
EAR28347.1	A4CAD9	PTD2_21067	PTD2_21067	Cyanophycinase and related exopeptidase-like protein	Carbamidomethylation	50022	0	0	0	0	0	0	0	0	0	0	0	0	0	0	0	0	0	0	0	0	1	0	0	0	0	0	8	0	0	0
EAR28135.1	A4C9S7	PTD2_20007	PTD2_20007	Peptidase_M14 domain-containing protein	Deamidation (NQ)	66545	0	0	0	0	0	0	0	0	0	0	0	0	0	0	0	0	0	0	0	0	0	0	0	0	10	10	1	0	0	0
EAR29412.1	A4C608	PTD2_11369	gshA	Glutamate--cysteine ligase		58256	0	0	0	0	0	0	0	0	0	0	0	0	0	0	0	0	0	0	0	0	0	0	0	0	7	0	0	0	0	0
EAR29963.1	A4C7K9	PTD2_14124	mpl	UDP-N-acetylmuramate--L-alanyl-gamma-D-glutamyl-meso-2 6-diaminoheptandioate ligase		49235	0	0	0	0	0	0	0	0	0	0	0	0	0	0	0	0	0	0	0	0	0	0	0	0	10	1	0	0	0	0
EAR27024.1	A4CDI2	PTD2_05120	glyS	Glycine--tRNA ligase beta subunit		76152	0	0	0	0	0	0	0	0	0	0	0	0	0	0	0	0	0	0	0	0	0	0	0	0	4	0	0	0	0	0
EAR29221.1	A4C9F6	PTD2_09254	thiL	Thiamine-monophosphate kinase	Deamidation (NQ)	35272	0	0	0	0	0	0	0	0	0	0	0	0	0	0	0	0	0	0	0	0	0	0	0	2	2	5	14	0	0	0
EAR27371.1	A4CCS8	PTD2_15067	PTD2_15067	Metal-dependent carboxypeptidase		55395	0	0	0	0	0	0	0	0	0	0	0	0	0	0	0	0	0	0	0	0	0	0	0	2	2	1	6	0	0	0
EAR30622.1	A4C4Z0	PTD2_03596	PTD2_03596	Cold-active alkaline serine protease	Carbamidomethylation	78878	0	0	0	0	0	0	0	0	0	0	0	0	0	0	0	0	0	0	0	0	0	0	0	0	5	4	4	0	0	0
EAR29727.1	A4C6X3	PTD2_12944	argS	Arginine--tRNA ligase	Deamidation (NQ)	64388	0	0	0	0	0	0	0	0	0	0	0	0	0	0	0	0	0	0	0	0	0	0	0	0	5	0	0	0	0	0
EAR27971.1	A4CC84	PTD2_19155	PTD2_19155	Aminopeptidase N		98316	0	0	0	0	0	0	0	0	0	0	0	0	0	0	0	0	0	0	0	0	0	0	0	0	3	1	6	0	0	0
EAR26500.1	A4CFG2	PTD2_22502	PTD2_22502	Putative 2-hydroxy-3-oxopropionate reductase	Carbamidomethylation	31339	0	0	0	0	0	0	0	0	0	0	0	0	0	0	0	0	0	0	0	0	0	0	0	0	2	0	0	0	0	0
EAR27725.1	A4CBI8	PTD2_17925	PTD2_17925	Response regulator in two-component regulatory system with PhoQ		25673	0	0	0	0	0	0	0	0	0	0	0	0	0	0	0	0	0	0	4	0	0	0	0	0	1	1	4	0	0	0
EAR27342.1	A4CCP9	PTD2_14922	PTD2_14922	Uncharacterized protein		30084	0	0	0	0	0	0	0	0	0	0	0	0	0	0	0	0	0	0	0	0	0	0	0	0	3	0	0	0	0	0
EAR27997.1	A4CCB0	PTD2_19285	sdhA	Succinate dehydrogenase flavoprotein subunit	Deamidation (NQ)	64327	0	0	0	0	0	0	0	0	0	0	0	0	0	0	0	0	0	0	0	0	0	1	1	1	0	0	0	0	0	0
EAR30130.1	A4C3J8	PTD2_01136	PTD2_01136	Fibronectin type III domain protein		195721	0	0	0	0	0	0	0	0	0	0	0	0	0	0	0	0	0	0	0	0	0	0	0	0	0	4	1	0	0	0
EAR26564.1	A4CFC6	PTD2_09464	PTD2_09464	AraC-family transcriptional regulator	Carbamidomethylation	32884	0	0	0	0	0	0	0	0	0	0	0	0	0	0	0	0	0	0	0	0	0	0	0	0	1	0	0	0	0	0
EAR26517.1	A4CFH9	PTD2_22587	tolB	Tol-Pal system protein TolB		49931	0	0	0	0	0	0	0	0	0	0	0	0	0	0	0	0	0	0	0	0	0	0	0	0	1	0	0	0	0	0
EAR27553.1	A4CDB0	PTD2_15977	PTD2_15977	Phe-4-monooxygenase		30376	0	0	0	0	0	0	0	0	0	0	0	0	0	0	0	0	0	0	0	0	0	0	0	0	1	0	0	0	0	0
EAR28967.1	A4C8Q2	PTD2_07984	PTD2_07984	Alanine racemase		39012	0	0	0	0	0	0	0	0	0	0	0	0	0	0	0	0	0	0	0	0	0	0	0	0	0	1	3	0	0	0
EAR26882.1	A4CE70	PTD2_09888	PTD2_09888	Peptidase_M1 domain-containing protein	Deamidation (NQ)	135742	0	0	0	0	0	0	0	0	0	0	0	0	0	0	0	0	0	0	0	0	12	0	2	24	0	2	11	0	0	0
EAR26740.1	A4CEL1	PTD2_16386	PTD2_16386	Aminopeptidase	Carbamidomethylation; Deamidation (NQ)	94758	0	0	0	0	0	0	0	0	0	0	0	0	0	0	0	0	0	0	0	0	0	0	0	1	0	1	0	0	0	0

## Sheet: Table S2
Increased in biofilm vs planktonic shaking (n = 232)
Rank	Description	p-value	q-value	log2FC
1	EAR30327 OS=Pseudoalteromonas tunicata D2 OX=87626 GN=PTD2_02121 PE=4 SV=1	5.37e-11	4.82e-08	6.82786
2	Peptidoglycan-associated protein OS=Pseudoalteromonas tunicata D2 OX=87626 GN=pal PE=3 SV=1	3.19e-10	1.43e-07	6.78798
3	ATP-grasp domain-containing protein OS=Pseudoalteromonas tunicata D2 OX=87626 GN=PTD2_04016 PE=4 SV=1	6.9e-10	2.06e-07	6.51241
4	Dipeptidyl-peptidase OS=Pseudoalteromonas tunicata D2 OX=87626 GN=PTD2_17855 PE=3 SV=1	1.56e-09	3.51e-07	5.83412
5	Putative type IV pilus biogenesis protein PilQ (Cytoplasmic ATPase) OS=Pseudoalteromonas tunicata D2 OX=87626 GN=PTD2_16476 PE=3 SV=1	2.51e-09	4.51e-07	4.32087
6	Peptidyl-prolyl cis-trans isomerase OS=Pseudoalteromonas tunicata D2 OX=87626 GN=PTD2_09647 PE=3 SV=1	1.2e-08	1.34e-06	5.07821
7	Predicted calcium-binding protein OS=Pseudoalteromonas tunicata D2 OX=87626 GN=PTD2_14577 PE=4 SV=1	1.26e-08	1.34e-06	5.20497
8	Chaperone protein DnaJ OS=Pseudoalteromonas tunicata D2 OX=87626 GN=dnaJ PE=3 SV=1	1.3e-08	1.34e-06	5.67357
9	2' 3'-cyclic nucleotide 2'-phosphodiesterase/3'-nucleotidase bifunctional periplasmic protein OS=Pseudoalteromonas tunicata D2 OX=87626 GN=PTD2_03531 PE=3 SV=1	1.34e-08	1.34e-06	7.78229
10	Peptidyl-prolyl cis-trans isomerase D (PPIase D) (Rotamase D) OS=Pseudoalteromonas tunicata D2 OX=87626 GN=PTD2_15532 PE=4 SV=1	1.58e-08	1.42e-06	3.90701
11	Uncharacterized protein OS=Pseudoalteromonas tunicata D2 OX=87626 GN=PTD2_18035 PE=4 SV=1	1.96e-08	1.47e-06	2.8461
12	3-methyl-2-oxobutanoate hydroxymethyltransferase OS=Pseudoalteromonas tunicata D2 OX=87626 GN=panB PE=3 SV=1	1.97e-08	1.47e-06	3.59237
13	Major NAD(P)H-flavin oxidoreductase OS=Pseudoalteromonas tunicata D2 OX=87626 GN=PTD2_20877 PE=3 SV=1	2.13e-08	1.47e-06	4.65182
14	Pyrimidine/purine nucleoside phosphorylase OS=Pseudoalteromonas tunicata D2 OX=87626 GN=ppnP PE=3 SV=1	2.54e-08	1.63e-06	3.53372
15	Uncharacterized protein OS=Pseudoalteromonas tunicata D2 OX=87626 GN=PTD2_08919 PE=4 SV=1	6.82e-08	4.08e-06	4.6167
16	Uncharacterized protein OS=Pseudoalteromonas tunicata D2 OX=87626 GN=PTD2_00412 PE=4 SV=1	7.72e-08	4.33e-06	5.33468
17	Peptidase_M14 domain-containing protein OS=Pseudoalteromonas tunicata D2 OX=87626 GN=PTD2_22392 PE=4 SV=1	2.22e-07	1.17e-05	4.26156
18	Uncharacterized protein OS=Pseudoalteromonas tunicata D2 OX=87626 GN=PTD2_06994 PE=4 SV=1	2.65e-07	1.32e-05	5.95405
19	SnoaL-like domain-containing protein OS=Pseudoalteromonas tunicata D2 OX=87626 GN=PTD2_10363 PE=4 SV=1	3.14e-07	1.48e-05	2.77881
20	2-oxoisovalerate dehydrogenase subunit alpha OS=Pseudoalteromonas tunicata D2 OX=87626 GN=PTD2_19360 PE=3 SV=1	3.94e-07	1.75e-05	3.32976
21	Phosphate-binding protein OS=Pseudoalteromonas tunicata D2 OX=87626 GN=PTD2_13334 PE=3 SV=1	4.18e-07	1.75e-05	5.67865
22	Flagellin OS=Pseudoalteromonas tunicata D2 OX=87626 GN=PTD2_12134 PE=3 SV=1	4.28e-07	1.75e-05	2.99167
23	Uncharacterized protein OS=Pseudoalteromonas tunicata D2 OX=87626 GN=PTD2_13089 PE=4 SV=1	6.79e-07	2.54e-05	3.94026
24	Peptidyl-prolyl cis-trans isomerase OS=Pseudoalteromonas tunicata D2 OX=87626 GN=PTD2_19917 PE=3 SV=1	8.61e-07	3.09e-05	3.43877
25	PKD domain protein OS=Pseudoalteromonas tunicata D2 OX=87626 GN=PTD2_00422 PE=4 SV=1	9.33e-07	3.22e-05	5.57564
26	Phosphoenolpyruvate carboxykinase (ATP) OS=Pseudoalteromonas tunicata D2 OX=87626 GN=pckA PE=3 SV=1	1.07e-06	3.57e-05	5.85045
27	Uncharacterized protein OS=Pseudoalteromonas tunicata D2 OX=87626 GN=PTD2_21127 PE=4 SV=1	1.13e-06	3.57e-05	2.9021
28	Flagellar hook protein FlgE OS=Pseudoalteromonas tunicata D2 OX=87626 GN=PTD2_12174 PE=3 SV=1	1.15e-06	3.57e-05	4.08747
29	Outer-membrane lipoprotein carrier protein OS=Pseudoalteromonas tunicata D2 OX=87626 GN=lolA PE=3 SV=1	1.36e-06	4.07e-05	2.54912
30	Outer membrane protein A OS=Pseudoalteromonas tunicata D2 OX=87626 GN=PTD2_22552 PE=3 SV=1	1.72e-06	4.98e-05	3.384
31	Uncharacterized protein OS=Pseudoalteromonas tunicata D2 OX=87626 GN=PTD2_00791 PE=4 SV=1	1.87e-06	5.25e-05	3.97651
32	MSHA pilin protein MshA OS=Pseudoalteromonas tunicata D2 OX=87626 GN=PTD2_06694 PE=4 SV=1	1.97e-06	5.37e-05	4.26936
33	Putative alkaline phosphatase OS=Pseudoalteromonas tunicata D2 OX=87626 GN=PTD2_13359 PE=4 SV=1	2.12e-06	5.56e-05	3.89949
34	TonB-dependent receptor OS=Pseudoalteromonas tunicata D2 OX=87626 GN=PTD2_06379 PE=3 SV=1	2.17e-06	5.56e-05	6.28704
35	Uncharacterized protein OS=Pseudoalteromonas tunicata D2 OX=87626 GN=PTD2_00432 PE=4 SV=1	2.3e-06	5.74e-05	4.97112
36	GP-PDE domain-containing protein OS=Pseudoalteromonas tunicata D2 OX=87626 GN=PTD2_20147 PE=4 SV=1	2.51e-06	5.93e-05	3.76719
37	Alkaline phosphatase OS=Pseudoalteromonas tunicata D2 OX=87626 GN=PTD2_10138 PE=3 SV=1	2.51e-06	5.93e-05	5.87863
38	Dihydrolipoamide acetyltransferase component of pyruvate dehydrogenase complex OS=Pseudoalteromonas tunicata D2 OX=87626 GN=PTD2_19370 PE=3 SV=1	3.39e-06	7.79e-05	3.72312
39	Uncharacterized protein OS=Pseudoalteromonas tunicata D2 OX=87626 GN=PTD2_00397 PE=4 SV=1	3.58e-06	7.85e-05	3.68323
40	Succinate dehydrogenase iron-sulfur subunit OS=Pseudoalteromonas tunicata D2 OX=87626 GN=sdhB PE=3 SV=1	3.59e-06	7.85e-05	3.51836
41	DNA topoisomerase III OS=Pseudoalteromonas tunicata D2 OX=87626 GN=PTD2_09294 PE=4 SV=1	3.72e-06	7.87e-05	5.68031
42	2Fe-2S ferredoxin OS=Pseudoalteromonas tunicata D2 OX=87626 GN=PTD2_13914 PE=3 SV=1	3.77e-06	7.87e-05	2.24525
43	Uncharacterized protein OS=Pseudoalteromonas tunicata D2 OX=87626 GN=PTD2_03546 PE=4 SV=1	3.99e-06	8.13e-05	4.38784
44	Uncharacterized protein OS=Pseudoalteromonas tunicata D2 OX=87626 GN=PTD2_03931 PE=4 SV=1	4.42e-06	8.81e-05	4.16759
45	Putative secreted serine protease subtilisin family possibly excreted OS=Pseudoalteromonas tunicata D2 OX=87626 GN=PTD2_08854 PE=3 SV=1	4.64e-06	9.05e-05	4.54814
46	Uncharacterized protein OS=Pseudoalteromonas tunicata D2 OX=87626 GN=PTD2_02396 PE=3 SV=1	4.89e-06	9.32e-05	4.69713
47	Outer membrane protein OS=Pseudoalteromonas tunicata D2 OX=87626 GN=PTD2_01826 PE=4 SV=1	5.01e-06	9.37e-05	5.71352
48	Uncharacterized protein OS=Pseudoalteromonas tunicata D2 OX=87626 GN=PTD2_01781 PE=4 SV=1	5.28e-06	9.67e-05	4.49794
49	Uncharacterized protein OS=Pseudoalteromonas tunicata D2 OX=87626 GN=PTD2_03536 PE=4 SV=1	5.93e-06	0.00010432	4.05174
50	Alkaline phosphatase family protein OS=Pseudoalteromonas tunicata D2 OX=87626 GN=PTD2_10143 PE=3 SV=1	6.46e-06	0.00011151	4.42756
51	2 3-bisphosphoglycerate-independent phosphoglycerate mutase OS=Pseudoalteromonas tunicata D2 OX=87626 GN=gpmI PE=3 SV=1	7.12e-06	0.00012056	3.99201
52	Putative extracellular serine protease OS=Pseudoalteromonas tunicata D2 OX=87626 GN=PTD2_00362 PE=3 SV=1	7.26e-06	0.00012056	4.99396
53	Uncharacterized protein OS=Pseudoalteromonas tunicata D2 OX=87626 GN=PTD2_21062 PE=4 SV=1	7.4e-06	0.00012062	6.37718
54	Uridine phosphorylase OS=Pseudoalteromonas tunicata D2 OX=87626 GN=PTD2_02966 PE=3 SV=1	7.67e-06	0.00012293	3.18847
55	ABC-type transport system involved in lipoprotein release permease component-like OS=Pseudoalteromonas tunicata D2 OX=87626 GN=PTD2_11104 PE=3 SV=1	7.95e-06	0.00012506	2.50839
56	Adenosine deaminase OS=Pseudoalteromonas tunicata D2 OX=87626 GN=PTD2_09484 PE=4 SV=1	8.52e-06	0.00013175	2.10899
57	Bacterioferritin OS=Pseudoalteromonas tunicata D2 OX=87626 GN=PTD2_02826 PE=3 SV=1	9.66e-06	0.00014682	3.95725
58	Putative Outer membrane protein with a TonB box OS=Pseudoalteromonas tunicata D2 OX=87626 GN=PTD2_03406 PE=4 SV=1	1.03e-05	0.00015371	3.84408
59	DUF1338 domain-containing protein OS=Pseudoalteromonas tunicata D2 OX=87626 GN=PTD2_02576 PE=4 SV=1	1.16e-05	0.00016909	4.1904
60	Uncharacterized protein OS=Pseudoalteromonas tunicata D2 OX=87626 GN=PTD2_00407 PE=4 SV=1	1.17e-05	0.00016909	4.92602
61	Uncharacterized protein OS=Pseudoalteromonas tunicata D2 OX=87626 GN=PTD2_20732 PE=4 SV=1	1.24e-05	0.00017648	3.46809
62	Putative Type IV pilus biogenesis protein PilP OS=Pseudoalteromonas tunicata D2 OX=87626 GN=PTD2_16481 PE=4 SV=1	1.35e-05	0.00018876	2.3666
63	Uncharacterized protein OS=Pseudoalteromonas tunicata D2 OX=87626 GN=PTD2_12264 PE=4 SV=1	1.39e-05	0.0001915	2.25186
64	Protein TonB OS=Pseudoalteromonas tunicata D2 OX=87626 GN=PTD2_01841 PE=3 SV=1	1.42e-05	0.0001915	3.08761
65	Uncharacterized protein OS=Pseudoalteromonas tunicata D2 OX=87626 GN=PTD2_08434 PE=4 SV=1	1.99e-05	0.00026186	3.33441
66	Putative orphan protein OS=Pseudoalteromonas tunicata D2 OX=87626 GN=PTD2_07544 PE=4 SV=1	2.11e-05	0.0002694	2.20403
67	Uncharacterized protein OS=Pseudoalteromonas tunicata D2 OX=87626 GN=PTD2_04256 PE=4 SV=1	2.13e-05	0.0002694	2.13489
68	Uncharacterized protein OS=Pseudoalteromonas tunicata D2 OX=87626 GN=PTD2_19170 PE=4 SV=1	2.13e-05	0.0002694	4.57763
69	Putative orphan protein OS=Pseudoalteromonas tunicata D2 OX=87626 GN=PTD2_22217 PE=4 SV=1	2.29e-05	0.00028487	3.40088
70	Uncharacterized protein OS=Pseudoalteromonas tunicata D2 OX=87626 GN=PTD2_00417 PE=4 SV=1	2.53e-05	0.00031037	2.14692
71	Na(+)-translocating NADH-quinone reductase subunit F OS=Pseudoalteromonas tunicata D2 OX=87626 GN=nqrF PE=3 SV=1	2.62e-05	0.00031813	3.29779
72	Dihydrodipicolinate synthetase family protein OS=Pseudoalteromonas tunicata D2 OX=87626 GN=PTD2_14397 PE=3 SV=1	2.69e-05	0.00032209	4.99414
73	Dihydrolipoyl dehydrogenase OS=Pseudoalteromonas tunicata D2 OX=87626 GN=PTD2_08469 PE=3 SV=1	2.86e-05	0.00033809	1.74776
74	Isochorismatase family protein OS=Pseudoalteromonas tunicata D2 OX=87626 GN=PTD2_02011 PE=4 SV=1	2.99e-05	0.000346	2.41592
75	Putative mandelate racemase/muconate lactonizing enzyme family protein OS=Pseudoalteromonas tunicata D2 OX=87626 GN=PTD2_06864 PE=4 SV=1	3.01e-05	0.000346	2.39051
76	5'-methylthioadenosine/S-adenosylhomocysteine nucleosidase OS=Pseudoalteromonas tunicata D2 OX=87626 GN=mtnN PE=3 SV=1	3.11e-05	0.00035343	3.56063
77	Protein TonB OS=Pseudoalteromonas tunicata D2 OX=87626 GN=PTD2_10879 PE=3 SV=1	3.3e-05	0.00037013	3.95293
78	Hypothetical Zn-dependent peptidase OS=Pseudoalteromonas tunicata D2 OX=87626 GN=PTD2_06554 PE=3 SV=1	3.42e-05	0.00037895	4.06109
79	Peptidyl-prolyl cis-trans isomerase OS=Pseudoalteromonas tunicata D2 OX=87626 GN=PTD2_15487 PE=3 SV=1	3.48e-05	0.00038101	2.56481
80	Uncharacterized protein OS=Pseudoalteromonas tunicata D2 OX=87626 GN=PTD2_00437 PE=4 SV=1	3.61e-05	0.00039028	4.7021
81	TonB-dependent receptor OS=Pseudoalteromonas tunicata D2 OX=87626 GN=PTD2_06374 PE=3 SV=1	3.71e-05	0.0003958	4.89874
82	Peptidase putative OS=Pseudoalteromonas tunicata D2 OX=87626 GN=PTD2_18090 PE=3 SV=1	3.82e-05	0.0004032	3.84463
83	Putative orphan protein OS=Pseudoalteromonas tunicata D2 OX=87626 GN=PTD2_05115 PE=4 SV=1	3.92e-05	0.00040876	3.25294
84	Putative metal-dependent dipeptidase OS=Pseudoalteromonas tunicata D2 OX=87626 GN=PTD2_03171 PE=4 SV=1	4.21e-05	0.00043431	1.58101
85	VioE domain-containing protein OS=Pseudoalteromonas tunicata D2 OX=87626 GN=PTD2_19497 PE=4 SV=1	4.27e-05	0.0004357	4.50848
86	Homogentisate 1 2-dioxygenase OS=Pseudoalteromonas tunicata D2 OX=87626 GN=hmgA PE=3 SV=1	4.65e-05	0.00046834	2.8838
87	VioC monooxygenase OS=Pseudoalteromonas tunicata D2 OX=87626 GN=PTD2_19507 PE=4 SV=1	4.94e-05	0.00049272	2.12741
88	Periplasmic serine endoprotease DegP-like OS=Pseudoalteromonas tunicata D2 OX=87626 GN=PTD2_07194 PE=3 SV=1	5.36e-05	0.00052792	2.4233
89	Uncharacterized protein OS=Pseudoalteromonas tunicata D2 OX=87626 GN=PTD2_20217 PE=4 SV=1	5.67e-05	0.00055326	5.31539
90	Citrate synthase OS=Pseudoalteromonas tunicata D2 OX=87626 GN=PTD2_19270 PE=3 SV=1	5.84e-05	0.00056375	5.13685
91	Uncharacterized protein OS=Pseudoalteromonas tunicata D2 OX=87626 GN=PTD2_00392 PE=4 SV=1	6.15e-05	0.00058677	2.85983
92	Uncharacterized protein OS=Pseudoalteromonas tunicata D2 OX=87626 GN=PTD2_10899 PE=4 SV=1	6.38e-05	0.00060266	2.50882
93	Putative orphan protein OS=Pseudoalteromonas tunicata D2 OX=87626 GN=PTD2_11014 PE=4 SV=1	6.48e-05	0.00060512	2.78719
94	LppA OS=Pseudoalteromonas tunicata D2 OX=87626 GN=PTD2_11144 PE=4 SV=1	6.63e-05	0.00061335	2.93878
95	Putative cytosol aminopeptidase OS=Pseudoalteromonas tunicata D2 OX=87626 GN=PTD2_12629 PE=3 SV=1	7.55e-05	0.00069127	2.3697
96	Thioredoxin reductase OS=Pseudoalteromonas tunicata D2 OX=87626 GN=PTD2_19055 PE=3 SV=1	7.85e-05	0.00071154	2.57285
97	Thiol:disulfide interchange protein OS=Pseudoalteromonas tunicata D2 OX=87626 GN=PTD2_16686 PE=3 SV=1	8.75e-05	0.00078524	2.53203
98	Flagellin OS=Pseudoalteromonas tunicata D2 OX=87626 GN=PTD2_12124 PE=3 SV=1	8.85e-05	0.00078614	1.70786
99	Aminopeptidase N OS=Pseudoalteromonas tunicata D2 OX=87626 GN=PTD2_00512 PE=3 SV=1	9.09e-05	0.0007994	2.78736
100	Uncharacterized protein OS=Pseudoalteromonas tunicata D2 OX=87626 GN=PTD2_20682 PE=4 SV=1	9.29e-05	0.00080879	4.58514
101	2-oxoisovalerate dehydrogenase beta subunit (Branched-chain alpha-keto acid dehydrogenase E1 component beta chain) OS=Pseudoalteromonas tunicata D2 OX=87626 GN=PTD2_19365 PE=4 SV=1	9.45e-05	0.00081539	4.07831
102	DNA gyrase subunit A OS=Pseudoalteromonas tunicata D2 OX=87626 GN=gyrA PE=3 SV=1	0.0001	0.00085302	4.07674
103	Putative lipoprotein OS=Pseudoalteromonas tunicata D2 OX=87626 GN=PTD2_09928 PE=4 SV=1	0.0001015	0.00085302	2.56898
104	Putative TonB-dependent receptor OS=Pseudoalteromonas tunicata D2 OX=87626 GN=PTD2_18175 PE=4 SV=1	0.00010175	0.00085302	4.18872
105	Uncharacterized protein OS=Pseudoalteromonas tunicata D2 OX=87626 GN=PTD2_12614 PE=3 SV=1	0.0001067	0.00088618	5.191
106	Peptidyl-dipeptidase Dcp OS=Pseudoalteromonas tunicata D2 OX=87626 GN=PTD2_07094 PE=3 SV=1	0.0001079	0.00088797	2.74008
107	DUF676 domain-containing protein OS=Pseudoalteromonas tunicata D2 OX=87626 GN=PTD2_16611 PE=4 SV=1	0.00013317	0.00108598	4.02155
108	Triosephosphate isomerase OS=Pseudoalteromonas tunicata D2 OX=87626 GN=tpiA PE=3 SV=1	0.00013812	0.00111612	2.27785
109	Outer membrane channel protein OS=Pseudoalteromonas tunicata D2 OX=87626 GN=tolC PE=3 SV=1	0.00014224	0.00113917	3.12636
110	Putative lipoprotein OS=Pseudoalteromonas tunicata D2 OX=87626 GN=PTD2_14562 PE=4 SV=1	0.00015079	0.00119696	1.39804
111	Uncharacterized protein OS=Pseudoalteromonas tunicata D2 OX=87626 GN=PTD2_18615 PE=4 SV=1	0.00015264	0.001201	4.11804
112	Uncharacterized protein OS=Pseudoalteromonas tunicata D2 OX=87626 GN=PTD2_20697 PE=4 SV=1	0.00016553	0.00129117	3.96694
113	Succinate dehydrogenase flavoprotein subunit OS=Pseudoalteromonas tunicata D2 OX=87626 GN=sdhA PE=3 SV=1	0.00016818	0.00130048	3.61342
114	LTD domain-containing protein OS=Pseudoalteromonas tunicata D2 OX=87626 GN=PTD2_10358 PE=4 SV=1	0.00017103	0.00130089	4.66442
115	S-(hydroxymethyl)glutathione dehydrogenase OS=Pseudoalteromonas tunicata D2 OX=87626 GN=PTD2_18865 PE=3 SV=1	0.00017113	0.00130089	3.58706
116	OmpA family protein OS=Pseudoalteromonas tunicata D2 OX=87626 GN=PTD2_01606 PE=4 SV=1	0.00019112	0.00144065	3.76205
117	Heavy metal efflux pump CzcA family protein OS=Pseudoalteromonas tunicata D2 OX=87626 GN=PTD2_06269 PE=3 SV=1	0.00019301	0.00144272	3.73642
118	Uncharacterized protein OS=Pseudoalteromonas tunicata D2 OX=87626 GN=PTD2_09189 PE=4 SV=1	0.00019867	0.00147278	4.43062
119	Cbb3-type cytochrome c oxidase subunit OS=Pseudoalteromonas tunicata D2 OX=87626 GN=PTD2_21717 PE=3 SV=1	0.00020848	0.0015328	1.40669
120	Uncharacterized protein OS=Pseudoalteromonas tunicata D2 OX=87626 GN=PTD2_16676 PE=4 SV=1	0.00021335	0.00155589	3.35348
121	Na(+)-translocating NADH-quinone reductase subunit C OS=Pseudoalteromonas tunicata D2 OX=87626 GN=nqrC PE=3 SV=1	0.00021936	0.0015868	2.44047
122	OmpA-like transmembrane domain protein OS=Pseudoalteromonas tunicata D2 OX=87626 GN=PTD2_01326 PE=4 SV=1	0.00023414	0.00168019	2.52617
123	LysM domain-containing protein OS=Pseudoalteromonas tunicata D2 OX=87626 GN=PTD2_05045 PE=4 SV=1	0.00023872	0.00168991	2.66676
124	Regulator of ribonuclease activity A OS=Pseudoalteromonas tunicata D2 OX=87626 GN=rraA PE=3 SV=1	0.00023926	0.00168991	3.10571
125	TonB-dependent receptor OS=Pseudoalteromonas tunicata D2 OX=87626 GN=PTD2_06369 PE=3 SV=1	0.00024394	0.00170949	3.87457
126	Putative lipoprotein OS=Pseudoalteromonas tunicata D2 OX=87626 GN=PTD2_01776 PE=4 SV=1	0.0002543	0.00176827	2.36904
127	Uncharacterized protein OS=Pseudoalteromonas tunicata D2 OX=87626 GN=PTD2_00162 PE=4 SV=1	0.00026577	0.00183381	2.42639
128	Type II secretion system core protein G OS=Pseudoalteromonas tunicata D2 OX=87626 GN=PTD2_07564 PE=3 SV=1	0.00027262	0.00186673	1.70824
129	Probable septum site-determining protein MinC OS=Pseudoalteromonas tunicata D2 OX=87626 GN=minC PE=3 SV=1	0.00027604	0.00186712	2.40406
130	Signal peptidase I OS=Pseudoalteromonas tunicata D2 OX=87626 GN=PTD2_12484 PE=3 SV=1	0.00027684	0.00186712	1.85649
131	Putative peptidase M13 family protein OS=Pseudoalteromonas tunicata D2 OX=87626 GN=PTD2_20592 PE=3 SV=1	0.00027922	0.00186912	3.60691
132	Uncharacterized protein OS=Pseudoalteromonas tunicata D2 OX=87626 GN=PTD2_08894 PE=3 SV=1	0.00029884	0.00198563	2.83664
133	Zinc metallopeptidase family protein OS=Pseudoalteromonas tunicata D2 OX=87626 GN=PTD2_18240 PE=4 SV=1	0.00031295	0.00206406	3.74094
134	Protein translocase subunit SecA OS=Pseudoalteromonas tunicata D2 OX=87626 GN=secA PE=3 SV=1	0.0003222	0.00210961	2.32776
135	GMP synthase [glutamine-hydrolyzing] OS=Pseudoalteromonas tunicata D2 OX=87626 GN=guaA PE=3 SV=1	0.00033757	0.00219421	1.49223
136	YceI domain-containing protein OS=Pseudoalteromonas tunicata D2 OX=87626 GN=PTD2_07529 PE=4 SV=1	0.00034027	0.00219586	2.13813
137	Uncharacterized protein OS=Pseudoalteromonas tunicata D2 OX=87626 GN=PTD2_00876 PE=4 SV=1	0.00035004	0.00224276	1.66325
138	Iron(III) ABC transporter periplasmic iron(III)-binding protein OS=Pseudoalteromonas tunicata D2 OX=87626 GN=PTD2_08484 PE=4 SV=1	0.00035559	0.00225925	2.67416
139	Superoxide dismutase OS=Pseudoalteromonas tunicata D2 OX=87626 GN=PTD2_10764 PE=3 SV=1	0.00035904	0.00225925	3.39225
140	Fumarylacetoacetase OS=Pseudoalteromonas tunicata D2 OX=87626 GN=PTD2_11674 PE=4 SV=1	0.00036017	0.00225925	3.94772
141	Glutamate--tRNA ligase OS=Pseudoalteromonas tunicata D2 OX=87626 GN=gltX PE=3 SV=1	0.00037517	0.00231087	1.46234
142	Lipoprotein putative OS=Pseudoalteromonas tunicata D2 OX=87626 GN=PTD2_09029 PE=4 SV=1	0.00037529	0.00231087	3.174
143	Amidohydro_3 domain-containing protein OS=Pseudoalteromonas tunicata D2 OX=87626 GN=PTD2_13259 PE=4 SV=1	0.00037671	0.00231087	3.06402
144	Ferric uptake regulation protein OS=Pseudoalteromonas tunicata D2 OX=87626 GN=fur PE=3 SV=1	0.00037871	0.00231087	2.16011
145	Uncharacterized protein OS=Pseudoalteromonas tunicata D2 OX=87626 GN=PTD2_04536 PE=4 SV=1	0.00038397	0.00232084	2.46983
146	Predicted carboxypeptidase OS=Pseudoalteromonas tunicata D2 OX=87626 GN=PTD2_07789 PE=4 SV=1	0.00038696	0.00232084	3.5474
147	Na(+)-translocating NADH-quinone reductase subunit A OS=Pseudoalteromonas tunicata D2 OX=87626 GN=nqrA PE=3 SV=1	0.00038886	0.00232084	2.68915
148	Uncharacterized protein OS=Pseudoalteromonas tunicata D2 OX=87626 GN=PTD2_20497 PE=3 SV=1	0.00039069	0.00232084	2.74588
149	Uncharacterized protein OS=Pseudoalteromonas tunicata D2 OX=87626 GN=PTD2_09169 PE=4 SV=1	0.00040219	0.00237342	5.35456
150	Flavodoxin OS=Pseudoalteromonas tunicata D2 OX=87626 GN=PTD2_19325 PE=3 SV=1	0.00041626	0.00241707	1.89983
151	Isochorismatase family protein OS=Pseudoalteromonas tunicata D2 OX=87626 GN=PTD2_21777 PE=4 SV=1	0.00041882	0.00241707	1.3713
152	Uncharacterized protein OS=Pseudoalteromonas tunicata D2 OX=87626 GN=PTD2_12269 PE=4 SV=1	0.00041993	0.00241707	2.31818
153	Putative TonB system-dependent transport protein OS=Pseudoalteromonas tunicata D2 OX=87626 GN=PTD2_01851 PE=3 SV=1	0.00042036	0.00241707	1.50949
154	Oligopeptidase A OS=Pseudoalteromonas tunicata D2 OX=87626 GN=PTD2_07049 PE=3 SV=1	0.00044797	0.00254324	4.26518
155	Uncharacterized protein OS=Pseudoalteromonas tunicata D2 OX=87626 GN=PTD2_00387 PE=4 SV=1	0.00046341	0.00261436	2.94707
156	Uncharacterized protein OS=Pseudoalteromonas tunicata D2 OX=87626 GN=PTD2_07624 PE=4 SV=1	0.0005146	0.00288497	1.95413
157	Uncharacterized protein OS=Pseudoalteromonas tunicata D2 OX=87626 GN=PTD2_06339 PE=4 SV=1	0.00051803	0.00288619	2.30787
158	VioD-hydroxylase OS=Pseudoalteromonas tunicata D2 OX=87626 GN=PTD2_19502 PE=4 SV=1	0.00052239	0.00289247	3.45835
159	DNA topoisomerase 1 OS=Pseudoalteromonas tunicata D2 OX=87626 GN=topA PE=3 SV=1	0.00053771	0.00295693	3.01571
160	Lipase_bact_N domain-containing protein OS=Pseudoalteromonas tunicata D2 OX=87626 GN=PTD2_18020 PE=4 SV=1	0.00056916	0.00309414	5.09614
161	Putative lytic cell-wall binding lipoprotein OS=Pseudoalteromonas tunicata D2 OX=87626 GN=PTD2_13869 PE=4 SV=1	0.00058576	0.00316522	1.98625
162	UTP--glucose-1-phosphate uridylyltransferase OS=Pseudoalteromonas tunicata D2 OX=87626 GN=PTD2_18515 PE=3 SV=1	0.00061743	0.00331639	3.54485
163	Microbial collagenase OS=Pseudoalteromonas tunicata D2 OX=87626 GN=PTD2_10218 PE=4 SV=1	0.00064549	0.00344648	2.29899
164	Uncharacterized protein OS=Pseudoalteromonas tunicata D2 OX=87626 GN=PTD2_19165 PE=4 SV=1	0.00066232	0.0035154	2.47136
165	Uncharacterized protein OS=Pseudoalteromonas tunicata D2 OX=87626 GN=PTD2_03456 PE=4 SV=1	0.0006762	0.00355059	4.51493
166	Uncharacterized protein OS=Pseudoalteromonas tunicata D2 OX=87626 GN=PTD2_01871 PE=4 SV=1	0.00067687	0.00355059	1.33465
167	Uncharacterized protein OS=Pseudoalteromonas tunicata D2 OX=87626 GN=PTD2_06724 PE=4 SV=1	0.00068566	0.00357582	2.53593
168	Uncharacterized protein OS=Pseudoalteromonas tunicata D2 OX=87626 GN=PTD2_15582 PE=4 SV=1	0.00069777	0.00361792	3.01444
169	Uncharacterized protein OS=Pseudoalteromonas tunicata D2 OX=87626 GN=PTD2_00661 PE=4 SV=1	0.00071446	0.00368315	2.54696
170	Uncharacterized protein OS=Pseudoalteromonas tunicata D2 OX=87626 GN=PTD2_12884 PE=4 SV=1	0.00071986	0.00368982	2.98277
171	Purine-binding chemotaxis protein OS=Pseudoalteromonas tunicata D2 OX=87626 GN=PTD2_11869 PE=4 SV=1	0.00079205	0.00403674	1.77782
172	Putative hydrolase OS=Pseudoalteromonas tunicata D2 OX=87626 GN=PTD2_09309 PE=4 SV=1	0.00079987	0.00405247	2.10527
173	Peptidyl-prolyl cis-trans isomerase OS=Pseudoalteromonas tunicata D2 OX=87626 GN=PTD2_03371 PE=3 SV=1	0.00080417	0.00405247	2.71073
174	Peptidase M16 family protein OS=Pseudoalteromonas tunicata D2 OX=87626 GN=PTD2_11709 PE=3 SV=1	0.00085542	0.00426879	2.03792
175	Ancillary SecYEG translocon subunit OS=Pseudoalteromonas tunicata D2 OX=87626 GN=PTD2_13849 PE=3 SV=1	0.00086125	0.00426879	1.54619
176	Predicted O-methyltransferase OS=Pseudoalteromonas tunicata D2 OX=87626 GN=PTD2_21972 PE=4 SV=1	0.00086766	0.00427632	2.30795
177	Outer membrane protein and related peptidoglycan-associated lipo protein OS=Pseudoalteromonas tunicata D2 OX=87626 GN=PTD2_11614 PE=4 SV=1	0.00093299	0.00457317	2.76799
178	Ribose-5-phosphate isomerase A OS=Pseudoalteromonas tunicata D2 OX=87626 GN=rpiA PE=3 SV=1	0.00094461	0.00460496	2.01665
179	Phosphoglycerate kinase OS=Pseudoalteromonas tunicata D2 OX=87626 GN=pgk PE=3 SV=1	0.00102107	0.00495081	1.19834
180	MotA/TolQ/ExbB proton channel family protein OS=Pseudoalteromonas tunicata D2 OX=87626 GN=PTD2_10894 PE=3 SV=1	0.00104615	0.00504513	0.697883
181	VOC domain-containing protein OS=Pseudoalteromonas tunicata D2 OX=87626 GN=PTD2_20972 PE=4 SV=1	0.00105498	0.00506053	3.04793
182	TonB-dependent outer membrane receptor OS=Pseudoalteromonas tunicata D2 OX=87626 GN=PTD2_18885 PE=3 SV=1	0.0010909	0.005205	2.98792
183	Uncharacterized protein OS=Pseudoalteromonas tunicata D2 OX=87626 GN=PTD2_11164 PE=4 SV=1	0.00111387	0.00528648	3.20151
184	Fumarate hydratase class I OS=Pseudoalteromonas tunicata D2 OX=87626 GN=PTD2_18085 PE=3 SV=1	0.00113154	0.00534208	2.05732
185	Putative Xaa-Pro aminopeptidase OS=Pseudoalteromonas tunicata D2 OX=87626 GN=PTD2_06274 PE=4 SV=1	0.00116043	0.00544976	2.3648
186	Thiol:disulfide interchange protein OS=Pseudoalteromonas tunicata D2 OX=87626 GN=PTD2_16681 PE=3 SV=1	0.00121489	0.00565938	1.77026
187	Putative 8-amino-7-oxononanoate synthase OS=Pseudoalteromonas tunicata D2 OX=87626 GN=PTD2_11139 PE=4 SV=1	0.00121768	0.00565938	3.2113
188	Uncharacterized protein OS=Pseudoalteromonas tunicata D2 OX=87626 GN=PTD2_05730 PE=4 SV=1	0.0012247	0.00566266	3.94648
189	Acetyltransferase component of pyruvate dehydrogenase complex OS=Pseudoalteromonas tunicata D2 OX=87626 GN=PTD2_08464 PE=3 SV=1	0.00124267	0.00571627	4.72313
190	Putative alkaline phosphatase OS=Pseudoalteromonas tunicata D2 OX=87626 GN=PTD2_02231 PE=3 SV=1	0.00127184	0.00579324	2.65998
191	Mce family protein OS=Pseudoalteromonas tunicata D2 OX=87626 GN=PTD2_17202 PE=4 SV=1	0.00127232	0.00579324	2.3401
192	Oligopeptidase (Protease II) OS=Pseudoalteromonas tunicata D2 OX=87626 GN=PTD2_00377 PE=4 SV=1	0.00133525	0.00604911	3.6355
193	Purine nucleoside phosphorylase DeoD-type OS=Pseudoalteromonas tunicata D2 OX=87626 GN=deoD PE=3 SV=1	0.00135172	0.00607676	2.30128
194	Phosphopentomutase OS=Pseudoalteromonas tunicata D2 OX=87626 GN=deoB PE=3 SV=1	0.00137221	0.00607676	2.62166
195	Glucose-6-phosphate isomerase OS=Pseudoalteromonas tunicata D2 OX=87626 GN=pgi PE=3 SV=1	0.00137457	0.00607676	3.69551
196	Uncharacterized protein OS=Pseudoalteromonas tunicata D2 OX=87626 GN=PTD2_17800 PE=4 SV=1	0.00137523	0.00607676	2.07009
197	Protein translocase subunit SecD OS=Pseudoalteromonas tunicata D2 OX=87626 GN=secD PE=3 SV=1	0.00142475	0.00626472	1.69467
198	Putative amidohydrolase family protein OS=Pseudoalteromonas tunicata D2 OX=87626 GN=PTD2_20062 PE=4 SV=1	0.00144745	0.00633347	2.90662
199	Amidohydro-rel domain-containing protein OS=Pseudoalteromonas tunicata D2 OX=87626 GN=PTD2_18145 PE=4 SV=1	0.00150045	0.0065335	3.23044
200	YceI domain-containing protein OS=Pseudoalteromonas tunicata D2 OX=87626 GN=PTD2_14314 PE=4 SV=1	0.00152808	0.0066217	2.42447
201	2 3 4 5-tetrahydropyridine-2 6-dicarboxylate N-succinyltransferase OS=Pseudoalteromonas tunicata D2 OX=87626 GN=dapD PE=3 SV=1	0.00155533	0.00670736	3.11533
202	Histidine ammonia-lyase OS=Pseudoalteromonas tunicata D2 OX=87626 GN=PTD2_14947 PE=3 SV=1	0.00156706	0.00672559	2.47726
203	Succinyl-CoA transferase beta subunit OS=Pseudoalteromonas tunicata D2 OX=87626 GN=PTD2_19792 PE=3 SV=1	0.001588	0.00678304	2.59734
204	Biotin_lipoyl_2 domain-containing protein OS=Pseudoalteromonas tunicata D2 OX=87626 GN=PTD2_10669 PE=3 SV=1	0.00160104	0.00680632	1.24554
205	Lactoylglutathione lyase OS=Pseudoalteromonas tunicata D2 OX=87626 GN=PTD2_17305 PE=3 SV=1	0.00162695	0.00688384	1.55485
206	Peptidase_S9 domain-containing protein OS=Pseudoalteromonas tunicata D2 OX=87626 GN=PTD2_07104 PE=4 SV=1	0.00163956	0.00690463	6.28675
207	Lactoylglutathione lyase OS=Pseudoalteromonas tunicata D2 OX=87626 GN=PTD2_20792 PE=4 SV=1	0.00165584	0.00694061	1.30509
208	VOC domain-containing protein OS=Pseudoalteromonas tunicata D2 OX=87626 GN=PTD2_00691 PE=4 SV=1	0.00168234	0.00701887	1.88607
209	Fe/S biogenesis protein NfuA OS=Pseudoalteromonas tunicata D2 OX=87626 GN=nfuA PE=3 SV=1	0.00171029	0.00710244	2.52992
210	Putative secreted hydrolase OS=Pseudoalteromonas tunicata D2 OX=87626 GN=PTD2_04116 PE=4 SV=1	0.00172542	0.00713226	1.8225
211	Outer membrane protein assembly factor BamA OS=Pseudoalteromonas tunicata D2 OX=87626 GN=bamA PE=3 SV=1	0.00176567	0.00726516	2.29266
212	Protein HflK OS=Pseudoalteromonas tunicata D2 OX=87626 GN=PTD2_07879 PE=3 SV=1	0.00178035	0.00729213	1.48181
213	Alpha-1 4 glucan phosphorylase OS=Pseudoalteromonas tunicata D2 OX=87626 GN=PTD2_02531 PE=3 SV=1	0.00181143	0.00738568	3.38587
214	Glucan 1 4-beta-glucosidase OS=Pseudoalteromonas tunicata D2 OX=87626 GN=PTD2_03946 PE=4 SV=1	0.00182832	0.00742084	1.10188
215	Acyl-CoA dehydrogenase family protein OS=Pseudoalteromonas tunicata D2 OX=87626 GN=PTD2_19742 PE=3 SV=1	0.0018619	0.00752309	1.6552
216	OmpA-like domain-containing protein OS=Pseudoalteromonas tunicata D2 OX=87626 GN=PTD2_13239 PE=4 SV=1	0.00188637	0.00758778	4.44878
217	Uncharacterized protein OS=Pseudoalteromonas tunicata D2 OX=87626 GN=PTD2_05795 PE=4 SV=1	0.00190321	0.00762135	3.63568
218	Oligopeptidase A OS=Pseudoalteromonas tunicata D2 OX=87626 GN=PTD2_15057 PE=3 SV=1	0.0019476	0.00776442	2.38478
219	Dipeptidyl-peptidase OS=Pseudoalteromonas tunicata D2 OX=87626 GN=PTD2_08594 PE=3 SV=1	0.00202318	0.00799663	2.22727
220	Putative enzymatic protein OS=Pseudoalteromonas tunicata D2 OX=87626 GN=PTD2_19637 PE=4 SV=1	0.00202809	0.00799663	3.15331
221	Glutathione reductase OS=Pseudoalteromonas tunicata D2 OX=87626 GN=PTD2_07039 PE=3 SV=1	0.00203259	0.00799663	2.52767
222	Putative TonB-dependent Outer membrane receptor OS=Pseudoalteromonas tunicata D2 OX=87626 GN=PTD2_14279 PE=3 SV=1	0.00208974	0.00818557	1.66765
223	Rhs family protein OS=Pseudoalteromonas tunicata D2 OX=87626 GN=PTD2_17117 PE=4 SV=1	0.00213635	0.00833177	1.68084
224	Polysaccharide biosynthesis/export protein OS=Pseudoalteromonas tunicata D2 OX=87626 GN=PTD2_07549 PE=4 SV=1	0.00217093	0.00842996	1.21619
225	Chaperone protein ClpB OS=Pseudoalteromonas tunicata D2 OX=87626 GN=clpB PE=3 SV=1	0.00218314	0.00844084	1.53023
226	Phosphoenolpyruvate-utilizing enzyme OS=Pseudoalteromonas tunicata D2 OX=87626 GN=PTD2_11079 PE=4 SV=1	0.00227459	0.00875669	2.44326
227	RTX toxins and related Ca2+-binding protein OS=Pseudoalteromonas tunicata D2 OX=87626 GN=PTD2_01391 PE=4 SV=1	0.00228504	0.00875931	2.72115
228	Glucose-1-phosphate adenylyltransferase OS=Pseudoalteromonas tunicata D2 OX=87626 GN=glgC PE=3 SV=1	0.0024126	0.00918721	2.33831
229	RND family efflux transporter OS=Pseudoalteromonas tunicata D2 OX=87626 GN=PTD2_07029 PE=4 SV=1	0.00241715	0.00918721	1.5237
230	Aldehyde dehydrogenase B (Wide specificity) OS=Pseudoalteromonas tunicata D2 OX=87626 GN=PTD2_05850 PE=3 SV=1	0.00242741	0.0091873	2.46284
231	Metalloendopeptidase PepO OS=Pseudoalteromonas tunicata D2 OX=87626 GN=PTD2_15987 PE=3 SV=1	0.00252903	0.0095317	1.85159
232	Putative TPR domain protein (Tetratricopeptide repeat) OS=Pseudoalteromonas tunicata D2 OX=87626 GN=PTD2_10874 PE=4 SV=1	0.00256633	0.00963181	2.02902
Increased in planktonic static vs biofilm (n = 7)
Rank	Description	p-value	q-value	log2FC
1	Pantothenate synthetase OS=Pseudoalteromonas tunicata D2 OX=87626 GN=panC PE=3 SV=1	4.65938e-07	1.81716e-05	-1.68243
2	Dihydrolipoyllysine-residue succinyltransferase component of 2-oxoglutarate dehydrogenase complex OS=Pseudoalteromonas tunicata D2 OX=87626 GN=PTD2_19300 PE=3 SV=1	5.47636e-06	9.82459e-05	-1.68587
3	Putative orphan protein OS=Pseudoalteromonas tunicata D2 OX=87626 GN=PTD2_15097 PE=4 SV=1	1.43035e-05	0.000191496	-3.45311
4	50S ribosomal protein L27 OS=Pseudoalteromonas tunicata D2 OX=87626 GN=rpmA PE=3 SV=1	0.000431062	0.00246282	-4.4273
5	50S ribosomal protein L19 OS=Pseudoalteromonas tunicata D2 OX=87626 GN=rplS PE=3 SV=1	0.00054062	0.00295693	-6.71541
6	Translational regulator CsrA OS=Pseudoalteromonas tunicata D2 OX=87626 GN=csrA PE=3 SV=1	0.000861373	0.00426879	-3.63557
7	Transcription termination/antitermination protein NusG OS=Pseudoalteromonas tunicata D2 OX=87626 GN=nusG PE=3 SV=1	0.00137304	0.00607676	-2.99957

## Sheet: Table S3
Increased in biofilm vs planktonic static (n = 100)
Rank	Description	p-value	q-value	log2FC
1	EAR30327 OS=Pseudoalteromonas tunicata D2 OX=87626 GN=PTD2_02121 PE=4 SV=1	3.39574e-11	3.03579e-08	3.74112
2	ATP-grasp domain-containing protein OS=Pseudoalteromonas tunicata D2 OX=87626 GN=PTD2_04016 PE=4 SV=1	7.51642e-10	3.35984e-07	5.14037
3	Chaperone protein DnaJ OS=Pseudoalteromonas tunicata D2 OX=87626 GN=dnaJ PE=3 SV=1	1.17856e-08	3.5121e-06	3.85463
4	Major NAD(P)H-flavin oxidoreductase OS=Pseudoalteromonas tunicata D2 OX=87626 GN=PTD2_20877 PE=3 SV=1	2.12766e-08	4.53917e-06	4.65182
5	Pyrimidine/purine nucleoside phosphorylase OS=Pseudoalteromonas tunicata D2 OX=87626 GN=ppnP PE=3 SV=1	2.53869e-08	4.53917e-06	3.53372
6	SnoaL-like domain-containing protein OS=Pseudoalteromonas tunicata D2 OX=87626 GN=PTD2_10363 PE=4 SV=1	3.14434e-07	4.68507e-05	2.77881
7	Dipeptidyl-peptidase OS=Pseudoalteromonas tunicata D2 OX=87626 GN=PTD2_17855 PE=3 SV=1	5.21923e-07	6.04153e-05	2.15085
8	Uncharacterized protein OS=Pseudoalteromonas tunicata D2 OX=87626 GN=PTD2_13089 PE=4 SV=1	6.78518e-07	6.73995e-05	3.94026
9	Phosphoenolpyruvate carboxykinase (ATP) OS=Pseudoalteromonas tunicata D2 OX=87626 GN=pckA PE=3 SV=1	1.09521e-06	9.79121e-05	5.73173
10	Outer membrane protein A OS=Pseudoalteromonas tunicata D2 OX=87626 GN=PTD2_22552 PE=3 SV=1	1.34401e-06	0.000109231	3.52236
11	DNA-directed RNA polymerase subunit beta' OS=Pseudoalteromonas tunicata D2 OX=87626 GN=rpoC PE=3 SV=1	1.7674e-06	0.00012882	4.64324
12	Uncharacterized protein OS=Pseudoalteromonas tunicata D2 OX=87626 GN=PTD2_00791 PE=4 SV=1	1.87322e-06	0.00012882	3.97651
13	Predicted O-methyltransferase OS=Pseudoalteromonas tunicata D2 OX=87626 GN=PTD2_21972 PE=4 SV=1	2.15422e-06	0.000137562	1.85533
14	GP-PDE domain-containing protein OS=Pseudoalteromonas tunicata D2 OX=87626 GN=PTD2_20147 PE=4 SV=1	2.50603e-06	0.00014936	3.76719
15	Uncharacterized protein OS=Pseudoalteromonas tunicata D2 OX=87626 GN=PTD2_00432 PE=4 SV=1	2.99943e-06	0.000167593	4.06022
16	DNA topoisomerase III OS=Pseudoalteromonas tunicata D2 OX=87626 GN=PTD2_09294 PE=4 SV=1	3.72273e-06	0.000195772	5.68031
17	2Fe-2S ferredoxin OS=Pseudoalteromonas tunicata D2 OX=87626 GN=PTD2_13914 PE=3 SV=1	4.88101e-06	0.000242424	2.09697
18	Uncharacterized protein OS=Pseudoalteromonas tunicata D2 OX=87626 GN=PTD2_01781 PE=4 SV=1	5.60183e-06	0.000255225	4.34966
19	Succinate dehydrogenase iron-sulfur subunit OS=Pseudoalteromonas tunicata D2 OX=87626 GN=sdhB PE=3 SV=1	5.85005e-06	0.000255225	2.93702
20	2-oxoisovalerate dehydrogenase subunit alpha OS=Pseudoalteromonas tunicata D2 OX=87626 GN=PTD2_19360 PE=3 SV=1	5.99522e-06	0.000255225	2.42979
21	Phosphate-binding protein OS=Pseudoalteromonas tunicata D2 OX=87626 GN=PTD2_13334 PE=3 SV=1	6.35641e-06	0.000258302	2.23068
22	ABC-type transport system involved in lipoprotein release permease component-like OS=Pseudoalteromonas tunicata D2 OX=87626 GN=PTD2_11104 PE=3 SV=1	7.94684e-06	0.00030889	2.50839
23	Flavodoxin OS=Pseudoalteromonas tunicata D2 OX=87626 GN=PTD2_19325 PE=3 SV=1	1.03345e-05	0.000340147	3.21487
24	Adenosine deaminase OS=Pseudoalteromonas tunicata D2 OX=87626 GN=PTD2_09484 PE=4 SV=1	1.09998e-05	0.000340147	1.99027
25	Dihydrolipoamide acetyltransferase component of pyruvate dehydrogenase complex OS=Pseudoalteromonas tunicata D2 OX=87626 GN=PTD2_19370 PE=3 SV=1	1.10338e-05	0.000340147	2.58504
26	Putative Type IV pilus biogenesis protein PilP OS=Pseudoalteromonas tunicata D2 OX=87626 GN=PTD2_16481 PE=4 SV=1	1.34679e-05	0.000385121	2.3666
27	Uncharacterized protein OS=Pseudoalteromonas tunicata D2 OX=87626 GN=PTD2_21062 PE=4 SV=1	1.41717e-05	0.000385121	3.91486
28	Protein TonB OS=Pseudoalteromonas tunicata D2 OX=87626 GN=PTD2_01841 PE=3 SV=1	1.42159e-05	0.000385121	3.08761
29	Flagellin OS=Pseudoalteromonas tunicata D2 OX=87626 GN=PTD2_12134 PE=3 SV=1	1.632e-05	0.000423368	1.56093
30	Putative Outer membrane protein with a TonB box OS=Pseudoalteromonas tunicata D2 OX=87626 GN=PTD2_03406 PE=4 SV=1	1.69038e-05	0.000423368	2.87633
31	5'-methylthioadenosine/S-adenosylhomocysteine nucleosidase OS=Pseudoalteromonas tunicata D2 OX=87626 GN=mtnN PE=3 SV=1	1.70484e-05	0.000423368	4.87567
32	Citrate synthase OS=Pseudoalteromonas tunicata D2 OX=87626 GN=PTD2_20507 PE=3 SV=1	1.77871e-05	0.000429774	2.08512
33	Putative orphan protein OS=Pseudoalteromonas tunicata D2 OX=87626 GN=PTD2_07544 PE=4 SV=1	2.11231e-05	0.000484207	2.20403
34	Uncharacterized protein OS=Pseudoalteromonas tunicata D2 OX=87626 GN=PTD2_21127 PE=4 SV=1	2.28885e-05	0.000511559	1.73828
35	Uncharacterized protein OS=Pseudoalteromonas tunicata D2 OX=87626 GN=PTD2_03546 PE=4 SV=1	2.38968e-05	0.000521067	2.43126
36	Uncharacterized protein OS=Pseudoalteromonas tunicata D2 OX=87626 GN=PTD2_04256 PE=4 SV=1	2.96342e-05	0.000622067	1.98661
37	Isochorismatase family protein OS=Pseudoalteromonas tunicata D2 OX=87626 GN=PTD2_02011 PE=4 SV=1	2.99204e-05	0.000622067	2.41592
38	Na(+)-translocating NADH-quinone reductase subunit F OS=Pseudoalteromonas tunicata D2 OX=87626 GN=nqrF PE=3 SV=1	3.39003e-05	0.000688792	3.01504
39	Peptidoglycan-associated protein OS=Pseudoalteromonas tunicata D2 OX=87626 GN=pal PE=3 SV=1	3.68655e-05	0.000732395	1.25078
40	Hypothetical Zn-dependent peptidase OS=Pseudoalteromonas tunicata D2 OX=87626 GN=PTD2_06554 PE=3 SV=1	4.25559e-05	0.000813051	3.65536
41	VioE domain-containing protein OS=Pseudoalteromonas tunicata D2 OX=87626 GN=PTD2_19497 PE=4 SV=1	4.27443e-05	0.000813051	4.50848
42	VioC monooxygenase OS=Pseudoalteromonas tunicata D2 OX=87626 GN=PTD2_19507 PE=4 SV=1	4.94366e-05	0.000893729	2.12741
43	Inosine-5'-monophosphate dehydrogenase OS=Pseudoalteromonas tunicata D2 OX=87626 GN=guaB PE=3 SV=1	4.96065e-05	0.000893729	3.12934
44	Rhs family protein OS=Pseudoalteromonas tunicata D2 OX=87626 GN=PTD2_17117 PE=4 SV=1	4.99849e-05	0.000893729	2.99588
45	Uncharacterized protein OS=Pseudoalteromonas tunicata D2 OX=87626 GN=PTD2_07619 PE=4 SV=1	5.40421e-05	0.000941696	1.41871
46	Protein TonB OS=Pseudoalteromonas tunicata D2 OX=87626 GN=PTD2_10879 PE=3 SV=1	5.47743e-05	0.000941696	3.22556
47	Uncharacterized protein OS=Pseudoalteromonas tunicata D2 OX=87626 GN=PTD2_00412 PE=4 SV=1	5.81508e-05	0.000980883	1.39986
48	ATP-dependent Clp protease proteolytic subunit OS=Pseudoalteromonas tunicata D2 OX=87626 GN=clpP PE=3 SV=1	6.50553e-05	0.00105744	2.15643
49	2' 3'-cyclic nucleotide 2'-phosphodiesterase/3'-nucleotidase bifunctional periplasmic protein OS=Pseudoalteromonas tunicata D2 OX=87626 GN=PTD2_03531 PE=3 SV=1	8.06938e-05	0.00126562	1.11319
50	Uncharacterized protein OS=Pseudoalteromonas tunicata D2 OX=87626 GN=PTD2_09717 PE=3 SV=1	9.81539e-05	0.00151292	2.63701
51	Acetylornithine aminotransferase OS=Pseudoalteromonas tunicata D2 OX=87626 GN=argD PE=3 SV=1	0.000109369	0.00165722	5.41126
52	PKD domain protein OS=Pseudoalteromonas tunicata D2 OX=87626 GN=PTD2_00422 PE=4 SV=1	0.000122385	0.00178934	1.65634
53	Uncharacterized protein OS=Pseudoalteromonas tunicata D2 OX=87626 GN=PTD2_20217 PE=4 SV=1	0.000130109	0.00179594	3.34156
54	Uncharacterized protein OS=Pseudoalteromonas tunicata D2 OX=87626 GN=PTD2_04536 PE=4 SV=1	0.00013058	0.00179594	3.26984
55	Triosephosphate isomerase OS=Pseudoalteromonas tunicata D2 OX=87626 GN=tpiA PE=3 SV=1	0.0001322	0.00179594	1.98238
56	Acetyl-CoA acetyltransferase with thiolase domain OS=Pseudoalteromonas tunicata D2 OX=87626 GN=PTD2_19752 PE=3 SV=1	0.000132586	0.00179594	2.59057
57	Succinate--CoA ligase [ADP-forming] subunit beta OS=Pseudoalteromonas tunicata D2 OX=87626 GN=sucC PE=3 SV=1	0.00013595	0.00180753	3.87937
58	Putative TonB-dependent receptor OS=Pseudoalteromonas tunicata D2 OX=87626 GN=PTD2_18175 PE=4 SV=1	0.000137485	0.00180753	3.60731
59	Uncharacterized protein OS=Pseudoalteromonas tunicata D2 OX=87626 GN=PTD2_20682 PE=4 SV=1	0.000153882	0.0019653	3.52045
60	Uncharacterized protein OS=Pseudoalteromonas tunicata D2 OX=87626 GN=PTD2_20697 PE=4 SV=1	0.000165535	0.00208434	3.96694
61	S-(hydroxymethyl)glutathione dehydrogenase OS=Pseudoalteromonas tunicata D2 OX=87626 GN=PTD2_18865 PE=3 SV=1	0.000171131	0.00212488	3.58706
62	LppA OS=Pseudoalteromonas tunicata D2 OX=87626 GN=PTD2_11144 PE=4 SV=1	0.000189585	0.00232177	2.23963
63	LTD domain-containing protein OS=Pseudoalteromonas tunicata D2 OX=87626 GN=PTD2_10358 PE=4 SV=1	0.000197199	0.00238238	4.23886
64	LysM domain-containing protein OS=Pseudoalteromonas tunicata D2 OX=87626 GN=PTD2_05045 PE=4 SV=1	0.000238717	0.0028455	2.66676
65	Uridine phosphorylase OS=Pseudoalteromonas tunicata D2 OX=87626 GN=PTD2_02966 PE=3 SV=1	0.00025439	0.00297213	1.79364
66	Probable septum site-determining protein MinC OS=Pseudoalteromonas tunicata D2 OX=87626 GN=minC PE=3 SV=1	0.000276044	0.00316388	2.40406
67	Uncharacterized protein OS=Pseudoalteromonas tunicata D2 OX=87626 GN=PTD2_01861 PE=4 SV=1	0.000290571	0.00328824	2.17928
68	Putative lipoprotein OS=Pseudoalteromonas tunicata D2 OX=87626 GN=PTD2_01776 PE=4 SV=1	0.000312063	0.00345278	2.25032
69	Heavy metal efflux pump CzcA family protein OS=Pseudoalteromonas tunicata D2 OX=87626 GN=PTD2_06269 PE=3 SV=1	0.000312836	0.00345278	3.07601
70	30S ribosomal protein S6 OS=Pseudoalteromonas tunicata D2 OX=87626 GN=rpsF PE=3 SV=1	0.000339705	0.00370361	3.16386
71	Succinate--CoA ligase [ADP-forming] subunit alpha OS=Pseudoalteromonas tunicata D2 OX=87626 GN=sucD PE=3 SV=1	0.000361396	0.00384629	2.68987
72	Ferric uptake regulation protein OS=Pseudoalteromonas tunicata D2 OX=87626 GN=fur PE=3 SV=1	0.000378705	0.00398309	2.16011
73	Isochorismatase family protein OS=Pseudoalteromonas tunicata D2 OX=87626 GN=PTD2_21777 PE=4 SV=1	0.000418819	0.00431957	1.3713
74	Putative TonB system-dependent transport protein OS=Pseudoalteromonas tunicata D2 OX=87626 GN=PTD2_01851 PE=3 SV=1	0.000420361	0.00431957	1.50949
75	Uncharacterized protein OS=Pseudoalteromonas tunicata D2 OX=87626 GN=PTD2_00397 PE=4 SV=1	0.000455614	0.00457662	1.47591
76	Uncharacterized protein OS=Pseudoalteromonas tunicata D2 OX=87626 GN=PTD2_07624 PE=4 SV=1	0.000514599	0.00500056	1.95413
77	DNA topoisomerase 1 OS=Pseudoalteromonas tunicata D2 OX=87626 GN=topA PE=3 SV=1	0.000537707	0.00516892	3.01571
78	Uncharacterized protein OS=Pseudoalteromonas tunicata D2 OX=87626 GN=PTD2_12614 PE=3 SV=1	0.000574647	0.00546526	2.50545
79	Uncharacterized protein OS=Pseudoalteromonas tunicata D2 OX=87626 GN=PTD2_00876 PE=4 SV=1	0.000592262	0.0055735	1.51496
80	Phosphoglycerate kinase OS=Pseudoalteromonas tunicata D2 OX=87626 GN=pgk PE=3 SV=1	0.000601663	0.00560298	1.38298
81	Outer membrane protein OS=Pseudoalteromonas tunicata D2 OX=87626 GN=PTD2_01826 PE=4 SV=1	0.000629025	0.00579741	1.5825
82	Uncharacterized protein OS=Pseudoalteromonas tunicata D2 OX=87626 GN=PTD2_01871 PE=4 SV=1	0.000676868	0.0061747	1.33465
83	Uncharacterized protein OS=Pseudoalteromonas tunicata D2 OX=87626 GN=PTD2_15582 PE=4 SV=1	0.000697771	0.00630108	3.01444
84	Putative peptidase M13 family protein OS=Pseudoalteromonas tunicata D2 OX=87626 GN=PTD2_20592 PE=3 SV=1	0.000717149	0.00641131	2.59882
85	OmpA family protein OS=Pseudoalteromonas tunicata D2 OX=87626 GN=PTD2_01606 PE=4 SV=1	0.000745779	0.00660125	2.50175
86	Purine-binding chemotaxis protein OS=Pseudoalteromonas tunicata D2 OX=87626 GN=PTD2_11869 PE=4 SV=1	0.000792048	0.00694206	1.77782
87	Protein translocase subunit SecA OS=Pseudoalteromonas tunicata D2 OX=87626 GN=secA PE=3 SV=1	0.000835151	0.00710657	1.93089
88	Putative lytic cell-wall binding lipoprotein OS=Pseudoalteromonas tunicata D2 OX=87626 GN=PTD2_13869 PE=4 SV=1	0.000835638	0.00710657	1.83796
89	MSHA pilin protein MshA OS=Pseudoalteromonas tunicata D2 OX=87626 GN=PTD2_06694 PE=4 SV=1	0.000891159	0.00740167	1.51695
90	DNA-directed RNA polymerase subunit beta OS=Pseudoalteromonas tunicata D2 OX=87626 GN=rpoB PE=3 SV=1	0.000894162	0.00740167	3.94073
91	Uncharacterized protein OS=Pseudoalteromonas tunicata D2 OX=87626 GN=PTD2_00252 PE=4 SV=1	0.000908965	0.00744724	3.15342
92	30S ribosomal protein S12 OS=Pseudoalteromonas tunicata D2 OX=87626 GN=rpsL PE=3 SV=1	0.000929079	0.00744724	1.71215
93	Outer membrane protein and related peptidoglycan-associated lipo protein OS=Pseudoalteromonas tunicata D2 OX=87626 GN=PTD2_11614 PE=4 SV=1	0.000932988	0.00744724	2.76799
94	Lipase_bact_N domain-containing protein OS=Pseudoalteromonas tunicata D2 OX=87626 GN=PTD2_18020 PE=4 SV=1	0.000994099	0.00786482	3.50608
95	Uncharacterized protein OS=Pseudoalteromonas tunicata D2 OX=87626 GN=PTD2_11164 PE=4 SV=1	0.00111387	0.00858451	3.20151
96	Nucleoid-associated protein PTD2_10819 OS=Pseudoalteromonas tunicata D2 OX=87626 GN=PTD2_10819 PE=3 SV=1	0.00114215	0.00872716	2.5056
97	Putative 8-amino-7-oxononanoate synthase OS=Pseudoalteromonas tunicata D2 OX=87626 GN=PTD2_11139 PE=4 SV=1	0.00121768	0.00922548	3.2113
98	Mce family protein OS=Pseudoalteromonas tunicata D2 OX=87626 GN=PTD2_17202 PE=4 SV=1	0.00127232	0.0095381	2.3401
99	Peptidyl-prolyl cis-trans isomerase OS=Pseudoalteromonas tunicata D2 OX=87626 GN=PTD2_09647 PE=3 SV=1	0.00128804	0.0095381	0.79866
100	Uncharacterized protein OS=Pseudoalteromonas tunicata D2 OX=87626 GN=PTD2_17800 PE=4 SV=1	0.00137523	0.00999559	2.07009
Increased in planktonic static vs biofilm (n = 23)
Rank	Description	p-value	q-value	log2FC
1	Ribulose-phosphate 3-epimerase OS=Pseudoalteromonas tunicata D2 OX=87626 GN=rpe PE=3 SV=1	5.40629e-07	6.04153e-05	-1.77318
2	Peptide deformylase OS=Pseudoalteromonas tunicata D2 OX=87626 GN=def PE=3 SV=1	8.65882e-06	0.000322541	-4.64148
3	Glutamine synthetase OS=Pseudoalteromonas tunicata D2 OX=87626 GN=glnA PE=3 SV=1	9.46499e-06	0.000338468	-1.22
4	2 3 4 5-tetrahydropyridine-2-carboxylate N-succinyltransferase OS=Pseudoalteromonas tunicata D2 OX=87626 GN=PTD2_06474 PE=3 SV=1	1.07042e-05	0.000340147	-3.9931
5	Putative metal-dependent dipeptidase OS=Pseudoalteromonas tunicata D2 OX=87626 GN=PTD2_03171 PE=4 SV=1	1.3794e-05	0.000385121	-1.75286
6	Phosphoribosylamine--glycine ligase OS=Pseudoalteromonas tunicata D2 OX=87626 GN=purD PE=3 SV=1	1.85753e-05	0.000437008	-2.52209
7	Protein-export protein SecB OS=Pseudoalteromonas tunicata D2 OX=87626 GN=secB PE=3 SV=1	6.20087e-05	0.00102659	-1.18164
8	Thiol:disulfide interchange protein OS=Pseudoalteromonas tunicata D2 OX=87626 GN=PTD2_16681 PE=3 SV=1	7.62004e-05	0.00121648	-2.14546
9	Dihydroorotase OS=Pseudoalteromonas tunicata D2 OX=87626 GN=pyrC PE=3 SV=1	0.000111607	0.00166294	-1.22647
10	Uncharacterized protein OS=Pseudoalteromonas tunicata D2 OX=87626 GN=PTD2_14527 PE=4 SV=1	0.000124093	0.00178934	-2.0345
11	Uncharacterized protein OS=Pseudoalteromonas tunicata D2 OX=87626 GN=PTD2_18035 PE=4 SV=1	0.000141211	0.0018296	-1.05983
12	Probable cytosol aminopeptidase OS=Pseudoalteromonas tunicata D2 OX=87626 GN=pepA PE=3 SV=1	0.000255989	0.00297213	-5.96641
13	Thioredoxin OS=Pseudoalteromonas tunicata D2 OX=87626 GN=PTD2_09349 PE=3 SV=1	0.000350499	0.00377526	-2.89588
14	3-methyl-2-oxobutanoate hydroxymethyltransferase OS=Pseudoalteromonas tunicata D2 OX=87626 GN=panB PE=3 SV=1	0.000439047	0.00446032	-1.78312
15	Aspartate-semialdehyde dehydrogenase OS=Pseudoalteromonas tunicata D2 OX=87626 GN=asd PE=3 SV=1	0.000478005	0.00474818	-2.38756
16	Putative aminopeptidase OS=Pseudoalteromonas tunicata D2 OX=87626 GN=PTD2_00911 PE=3 SV=1	0.000510459	0.00500056	-2.51516
17	6 7-dimethyl-8-ribityllumazine synthase OS=Pseudoalteromonas tunicata D2 OX=87626 GN=ribH PE=3 SV=1	0.000841441	0.00710657	-3.34136
18	Ykof domain-containing protein OS=Pseudoalteromonas tunicata D2 OX=87626 GN=PTD2_07739 PE=4 SV=1	0.000842614	0.00710657	-2.03425
19	Uncharacterized protein OS=Pseudoalteromonas tunicata D2 OX=87626 GN=PTD2_11539 PE=4 SV=1	0.00092078	0.00744724	-1.50633
20	Uncharacterized protein OS=Pseudoalteromonas tunicata D2 OX=87626 GN=PTD2_14064 PE=3 SV=1	0.00107195	0.00837732	-2.43867
21	Cysteine synthase OS=Pseudoalteromonas tunicata D2 OX=87626 GN=PTD2_18255 PE=3 SV=1	0.00107762	0.00837732	-0.596751
22	Aspartate-semialdehyde dehydrogenase OS=Pseudoalteromonas tunicata D2 OX=87626 GN=asd PE=3 SV=1	0.00129095	0.0095381	-3.12577
23	Delta-aminolevulinic acid dehydratase OS=Pseudoalteromonas tunicata D2 OX=87626 GN=PTD2_00237 PE=3 SV=1	0.00130234	0.00954338	-1.90136

## Sheet: Table S4
		Biofilm vs planktonic shaking			Biofilm versus planktonic static
Rank	Description	p-value	q-value	log2FC	p-value	q-value	log2FC
1	VCBS OS=Pseudoalteromonas tunicata D2 OX=87626 GN=PTD2_02121 PE=4 SV=1	5.36922e-11	4.81619e-08	6.82786	3.39574e-11	3.03579e-08	3.74112
2	Peptidoglycan-associated protein OS=Pseudoalteromonas tunicata D2 OX=87626 GN=pal PE=3 SV=1	3.18964e-10	1.43056e-07	6.78798	3.68655e-05	0.000732395	1.25078
3	ATP-grasp domain-containing protein OS=Pseudoalteromonas tunicata D2 OX=87626 GN=PTD2_04016 PE=4 SV=1	6.89984e-10	2.06305e-07	6.51241	7.51642e-10	3.35984e-07	5.14037
4	Dipeptidyl-peptidase OS=Pseudoalteromonas tunicata D2 OX=87626 GN=PTD2_17855 PE=3 SV=1	1.56374e-09	3.50669e-07	5.83412	5.21923e-07	6.04153e-05	2.15085
5	Peptidyl-prolyl cis-trans isomerase OS=Pseudoalteromonas tunicata D2 OX=87626 GN=PTD2_09647 PE=3 SV=1	1.20029e-08	1.33833e-06	5.07821	0.00128804	0.0095381	0.79866
6	Chaperone protein DnaJ OS=Pseudoalteromonas tunicata D2 OX=87626 GN=dnaJ PE=3 SV=1	1.30326e-08	1.33833e-06	5.67357	1.17856e-08	3.5121e-06	3.85463
7	2' 3'-cyclic nucleotide 2'-phosphodiesterase/3'-nucleotidase bifunctional periplasmic protein OS=Pseudoalteromonas tunicata D2 OX=87626 GN=PTD2_03531 PE=3 SV=1	1.34281e-08	1.33833e-06	7.78229	8.06938e-05	0.00126562	1.11319
8	Major NAD(P)H-flavin oxidoreductase OS=Pseudoalteromonas tunicata D2 OX=87626 GN=PTD2_20877 PE=3 SV=1	2.12766e-08	1.46808e-06	4.65182	2.12766e-08	4.53917e-06	4.65182
9	Pyrimidine/purine nucleoside phosphorylase OS=Pseudoalteromonas tunicata D2 OX=87626 GN=ppnP PE=3 SV=1	2.53869e-08	1.62657e-06	3.53372	2.53869e-08	4.53917e-06	3.53372
10	Uncharacterized protein OS=Pseudoalteromonas tunicata D2 OX=87626 GN=PTD2_00412 PE=4 SV=1	7.7199e-08	4.32797e-06	5.33468	5.81508e-05	0.000980883	1.39986
11	SnoaL-like domain-containing protein OS=Pseudoalteromonas tunicata D2 OX=87626 GN=PTD2_10363 PE=4 SV=1	3.14434e-07	1.48446e-05	2.77881	3.14434e-07	4.68507e-05	2.77881
12	2-oxoisovalerate dehydrogenase subunit alpha OS=Pseudoalteromonas tunicata D2 OX=87626 GN=PTD2_19360 PE=3 SV=1	3.9368e-07	1.74682e-05	3.32976	5.99522e-06	0.000255225	2.42979
13	Phosphate-binding protein OS=Pseudoalteromonas tunicata D2 OX=87626 GN=PTD2_13334 PE=3 SV=1	4.17841e-07	1.74682e-05	5.67865	6.35641e-06	0.000258302	2.23068
14	Flagellin OS=Pseudoalteromonas tunicata D2 OX=87626 GN=PTD2_12134 PE=3 SV=1	4.28428e-07	1.74682e-05	2.99167	1.632e-05	0.000423368	1.56093
15	Uncharacterized protein OS=Pseudoalteromonas tunicata D2 OX=87626 GN=PTD2_13089 PE=4 SV=1	6.78518e-07	2.53596e-05	3.94026	6.78518e-07	6.73995e-05	3.94026
16	PKD domain protein OS=Pseudoalteromonas tunicata D2 OX=87626 GN=PTD2_00422 PE=4 SV=1	9.32917e-07	3.21856e-05	5.57564	0.000122385	0.00178934	1.65634
17	Phosphoenolpyruvate carboxykinase (ATP) OS=Pseudoalteromonas tunicata D2 OX=87626 GN=pckA PE=3 SV=1	1.07436e-06	3.56725e-05	5.85045	1.09521e-06	9.79121e-05	5.73173
18	Uncharacterized protein OS=Pseudoalteromonas tunicata D2 OX=87626 GN=PTD2_21127 PE=4 SV=1	1.13379e-06	3.56725e-05	2.9021	2.28885e-05	0.000511559	1.73828
19	Outer membrane protein A OS=Pseudoalteromonas tunicata D2 OX=87626 GN=PTD2_22552 PE=3 SV=1	1.72261e-06	4.98444e-05	3.384	1.34401e-06	0.000109231	3.52236
20	Uncharacterized protein OS=Pseudoalteromonas tunicata D2 OX=87626 GN=PTD2_00791 PE=4 SV=1	1.87322e-06	5.25087e-05	3.97651	1.87322e-06	0.00012882	3.97651
21	MSHA pilin protein MshA OS=Pseudoalteromonas tunicata D2 OX=87626 GN=PTD2_06694 PE=4 SV=1	1.9748e-06	5.36786e-05	4.26936	0.000891159	0.00740167	1.51695
22	Uncharacterized protein OS=Pseudoalteromonas tunicata D2 OX=87626 GN=PTD2_00432 PE=4 SV=1	2.30174e-06	5.73518e-05	4.97112	2.99943e-06	0.000167593	4.06022
23	GP-PDE domain-containing protein OS=Pseudoalteromonas tunicata D2 OX=87626 GN=PTD2_20147 PE=4 SV=1	2.50603e-06	5.93199e-05	3.76719	2.50603e-06	0.00014936	3.76719
24	Dihydrolipoamide acetyltransferase component of pyruvate dehydrogenase complex OS=Pseudoalteromonas tunicata D2 OX=87626 GN=PTD2_19370 PE=3 SV=1	3.38592e-06	7.78762e-05	3.72312	1.10338e-05	0.000340147	2.58504
25	Uncharacterized protein OS=Pseudoalteromonas tunicata D2 OX=87626 GN=PTD2_00397 PE=4 SV=1	3.58276e-06	7.84806e-05	3.68323	0.000455614	0.00457662	1.47591
26	Succinate dehydrogenase iron-sulfur subunit OS=Pseudoalteromonas tunicata D2 OX=87626 GN=sdhB PE=3 SV=1	3.58719e-06	7.84806e-05	3.51836	5.85005e-06	0.000255225	2.93702
27	DNA topoisomerase III OS=Pseudoalteromonas tunicata D2 OX=87626 GN=PTD2_09294 PE=4 SV=1	3.72273e-06	7.86634e-05	5.68031	3.72273e-06	0.000195772	5.68031
28	2Fe-2S ferredoxin OS=Pseudoalteromonas tunicata D2 OX=87626 GN=PTD2_13914 PE=3 SV=1	3.77093e-06	7.86634e-05	2.24525	4.88101e-06	0.000242424	2.09697
29	Uncharacterized protein OS=Pseudoalteromonas tunicata D2 OX=87626 GN=PTD2_03546 PE=4 SV=1	3.98629e-06	8.12659e-05	4.38784	2.38968e-05	0.000521067	2.43126
30	Outer membrane protein OS=Pseudoalteromonas tunicata D2 OX=87626 GN=PTD2_01826 PE=4 SV=1	5.01472e-06	9.37125e-05	5.71352	0.000629025	0.00579741	1.5825
31	Uncharacterized protein OS=Pseudoalteromonas tunicata D2 OX=87626 GN=PTD2_01781 PE=4 SV=1	5.28416e-06	9.67324e-05	4.49794	5.60183e-06	0.000255225	4.34966
32	Uncharacterized protein OS=Pseudoalteromonas tunicata D2 OX=87626 GN=PTD2_21062 PE=4 SV=1	7.39598e-06	0.000120622	6.37718	1.41717e-05	0.000385121	3.91486
33	Uridine phosphorylase OS=Pseudoalteromonas tunicata D2 OX=87626 GN=PTD2_02966 PE=3 SV=1	7.67481e-06	0.000122934	3.18847	0.00025439	0.00297213	1.79364
34	ABC-type transport system involved in lipoprotein release permease component-like OS=Pseudoalteromonas tunicata D2 OX=87626 GN=PTD2_11104 PE=3 SV=1	7.94684e-06	0.000125058	2.50839	7.94684e-06	0.00030889	2.50839
35	Adenosine deaminase OS=Pseudoalteromonas tunicata D2 OX=87626 GN=PTD2_09484 PE=4 SV=1	8.51873e-06	0.000131747	2.10899	1.09998e-05	0.000340147	1.99027
36	Putative Outer membrane protein with a TonB box OS=Pseudoalteromonas tunicata D2 OX=87626 GN=PTD2_03406 PE=4 SV=1	1.02819e-05	0.000153715	3.84408	1.69038e-05	0.000423368	2.87633
37	Putative Type IV pilus biogenesis protein PilP OS=Pseudoalteromonas tunicata D2 OX=87626 GN=PTD2_16481 PE=4 SV=1	1.34679e-05	0.000188762	2.3666	1.34679e-05	0.000385121	2.3666
38	Protein TonB OS=Pseudoalteromonas tunicata D2 OX=87626 GN=PTD2_01841 PE=3 SV=1	1.42159e-05	0.000191496	3.08761	1.42159e-05	0.000385121	3.08761
39	Putative orphan protein OS=Pseudoalteromonas tunicata D2 OX=87626 GN=PTD2_07544 PE=4 SV=1	2.11231e-05	0.000269398	2.20403	2.11231e-05	0.000484207	2.20403
40	Uncharacterized protein OS=Pseudoalteromonas tunicata D2 OX=87626 GN=PTD2_04256 PE=4 SV=1	2.13028e-05	0.000269398	2.13489	2.96342e-05	0.000622067	1.98661
41	Na(+)-translocating NADH-quinone reductase subunit F OS=Pseudoalteromonas tunicata D2 OX=87626 GN=nqrF PE=3 SV=1	2.62449e-05	0.00031813	3.29779	3.39003e-05	0.000688792	3.01504
42	Isochorismatase family protein OS=Pseudoalteromonas tunicata D2 OX=87626 GN=PTD2_02011 PE=4 SV=1	2.99204e-05	0.000345995	2.41592	2.99204e-05	0.000622067	2.41592
43	5'-methylthioadenosine/S-adenosylhomocysteine nucleosidase OS=Pseudoalteromonas tunicata D2 OX=87626 GN=mtnN PE=3 SV=1	3.11272e-05	0.000353431	3.56063	1.70484e-05	0.000423368	4.87567
44	Protein TonB OS=Pseudoalteromonas tunicata D2 OX=87626 GN=PTD2_10879 PE=3 SV=1	3.30105e-05	0.00037013	3.95293	5.47743e-05	0.000941696	3.22556
45	Hypothetical Zn-dependent peptidase OS=Pseudoalteromonas tunicata D2 OX=87626 GN=PTD2_06554 PE=3 SV=1	3.42195e-05	0.00037895	4.06109	4.25559e-05	0.000813051	3.65536
46	VioE domain-containing protein OS=Pseudoalteromonas tunicata D2 OX=87626 GN=PTD2_19497 PE=4 SV=1	4.27443e-05	0.0004357	4.50848	4.27443e-05	0.000813051	4.50848
47	VioC monooxygenase OS=Pseudoalteromonas tunicata D2 OX=87626 GN=PTD2_19507 PE=4 SV=1	4.94366e-05	0.000492718	2.12741	4.94366e-05	0.000893729	2.12741
48	Uncharacterized protein OS=Pseudoalteromonas tunicata D2 OX=87626 GN=PTD2_20217 PE=4 SV=1	5.67451e-05	0.000553264	5.31539	0.000130109	0.00179594	3.34156
49	LppA OS=Pseudoalteromonas tunicata D2 OX=87626 GN=PTD2_11144 PE=4 SV=1	6.63265e-05	0.000613349	2.93878	0.000189585	0.00232177	2.23963
50	Uncharacterized protein OS=Pseudoalteromonas tunicata D2 OX=87626 GN=PTD2_20682 PE=4 SV=1	9.28705e-05	0.000808785	4.58514	0.000153882	0.0019653	3.52045
51	Putative TonB-dependent receptor OS=Pseudoalteromonas tunicata D2 OX=87626 GN=PTD2_18175 PE=4 SV=1	0.000101754	0.000853022	4.18872	0.000137485	0.00180753	3.60731
52	Uncharacterized protein OS=Pseudoalteromonas tunicata D2 OX=87626 GN=PTD2_12614 PE=3 SV=1	0.000106697	0.000886176	5.191	0.000574647	0.00546526	2.50545
53	Triosephosphate isomerase OS=Pseudoalteromonas tunicata D2 OX=87626 GN=tpiA PE=3 SV=1	0.000138115	0.00111612	2.27785	0.0001322	0.00179594	1.98238
54	Uncharacterized protein OS=Pseudoalteromonas tunicata D2 OX=87626 GN=PTD2_20697 PE=4 SV=1	0.000165535	0.00129117	3.96694	0.000165535	0.00208434	3.96694
55	LTD domain-containing protein OS=Pseudoalteromonas tunicata D2 OX=87626 GN=PTD2_10358 PE=4 SV=1	0.000171031	0.00130089	4.66442	0.000197199	0.00238238	4.23886
56	S-(hydroxymethyl)glutathione dehydrogenase OS=Pseudoalteromonas tunicata D2 OX=87626 GN=PTD2_18865 PE=3 SV=1	0.000171131	0.00130089	3.58706	0.000171131	0.00212488	3.58706
57	OmpA family protein OS=Pseudoalteromonas tunicata D2 OX=87626 GN=PTD2_01606 PE=4 SV=1	0.000191123	0.00144065	3.76205	0.000745779	0.00660125	2.50175
58	Heavy metal efflux pump CzcA family protein OS=Pseudoalteromonas tunicata D2 OX=87626 GN=PTD2_06269 PE=3 SV=1	0.000193005	0.00144272	3.73642	0.000312836	0.00345278	3.07601
59	LysM domain-containing protein OS=Pseudoalteromonas tunicata D2 OX=87626 GN=PTD2_05045 PE=4 SV=1	0.000238717	0.00168991	2.66676	0.000238717	0.0028455	2.66676
60	Putative lipoprotein OS=Pseudoalteromonas tunicata D2 OX=87626 GN=PTD2_01776 PE=4 SV=1	0.0002543	0.00176827	2.36904	0.000312063	0.00345278	2.25032
61	Probable septum site-determining protein MinC OS=Pseudoalteromonas tunicata D2 OX=87626 GN=minC PE=3 SV=1	0.000276044	0.00186712	2.40406	0.000276044	0.00316388	2.40406
62	Putative peptidase M13 family protein OS=Pseudoalteromonas tunicata D2 OX=87626 GN=PTD2_20592 PE=3 SV=1	0.000279222	0.00186912	3.60691	0.000717149	0.00641131	2.59882
63	Protein translocase subunit SecA OS=Pseudoalteromonas tunicata D2 OX=87626 GN=secA PE=3 SV=1	0.000322203	0.00210961	2.32776	0.000835151	0.00710657	1.93089
64	Uncharacterized protein OS=Pseudoalteromonas tunicata D2 OX=87626 GN=PTD2_00876 PE=4 SV=1	0.00035004	0.00224276	1.66325	0.000592262	0.0055735	1.51496
65	Ferric uptake regulation protein OS=Pseudoalteromonas tunicata D2 OX=87626 GN=fur PE=3 SV=1	0.000378705	0.00231087	2.16011	0.000378705	0.00398309	2.16011
66	Uncharacterized protein OS=Pseudoalteromonas tunicata D2 OX=87626 GN=PTD2_04536 PE=4 SV=1	0.000383974	0.00232084	2.46983	0.00013058	0.00179594	3.26984
67	Flavodoxin OS=Pseudoalteromonas tunicata D2 OX=87626 GN=PTD2_19325 PE=3 SV=1	0.000416256	0.00241707	1.89983	1.03345e-05	0.000340147	3.21487
68	Isochorismatase family protein OS=Pseudoalteromonas tunicata D2 OX=87626 GN=PTD2_21777 PE=4 SV=1	0.000418819	0.00241707	1.3713	0.000418819	0.00431957	1.3713
69	Putative TonB system-dependent transport protein OS=Pseudoalteromonas tunicata D2 OX=87626 GN=PTD2_01851 PE=3 SV=1	0.000420361	0.00241707	1.50949	0.000420361	0.00431957	1.50949
70	Uncharacterized protein OS=Pseudoalteromonas tunicata D2 OX=87626 GN=PTD2_07624 PE=4 SV=1	0.000514599	0.00288497	1.95413	0.000514599	0.00500056	1.95413
71	DNA topoisomerase 1 OS=Pseudoalteromonas tunicata D2 OX=87626 GN=topA PE=3 SV=1	0.000537707	0.00295693	3.01571	0.000537707	0.00516892	3.01571
72	Lipase_bact_N domain-containing protein OS=Pseudoalteromonas tunicata D2 OX=87626 GN=PTD2_18020 PE=4 SV=1	0.000569156	0.00309414	5.09614	0.000994099	0.00786482	3.50608
73	Putative lytic cell-wall binding lipoprotein OS=Pseudoalteromonas tunicata D2 OX=87626 GN=PTD2_13869 PE=4 SV=1	0.000585761	0.00316522	1.98625	0.000835638	0.00710657	1.83796
74	Uncharacterized protein OS=Pseudoalteromonas tunicata D2 OX=87626 GN=PTD2_01871 PE=4 SV=1	0.000676868	0.00355059	1.33465	0.000676868	0.0061747	1.33465
75	Uncharacterized protein OS=Pseudoalteromonas tunicata D2 OX=87626 GN=PTD2_15582 PE=4 SV=1	0.000697771	0.00361792	3.01444	0.000697771	0.00630108	3.01444
76	Purine-binding chemotaxis protein OS=Pseudoalteromonas tunicata D2 OX=87626 GN=PTD2_11869 PE=4 SV=1	0.000792048	0.00403674	1.77782	0.000792048	0.00694206	1.77782
77	Predicted O-methyltransferase OS=Pseudoalteromonas tunicata D2 OX=87626 GN=PTD2_21972 PE=4 SV=1	0.000867659	0.00427632	2.30795	2.15422e-06	0.000137562	1.85533
78	Outer membrane protein and related peptidoglycan-associated lipo protein OS=Pseudoalteromonas tunicata D2 OX=87626 GN=PTD2_11614 PE=4 SV=1	0.000932988	0.00457317	2.76799	0.000932988	0.00744724	2.76799
79	Phosphoglycerate kinase OS=Pseudoalteromonas tunicata D2 OX=87626 GN=pgk PE=3 SV=1	0.00102107	0.00495081	1.19834	0.000601663	0.00560298	1.38298
80	Uncharacterized protein OS=Pseudoalteromonas tunicata D2 OX=87626 GN=PTD2_11164 PE=4 SV=1	0.00111387	0.00528648	3.20151	0.00111387	0.00858451	3.20151
81	Putative 8-amino-7-oxononanoate synthase OS=Pseudoalteromonas tunicata D2 OX=87626 GN=PTD2_11139 PE=4 SV=1	0.00121768	0.00565938	3.2113	0.00121768	0.00922548	3.2113
82	Mce family protein OS=Pseudoalteromonas tunicata D2 OX=87626 GN=PTD2_17202 PE=4 SV=1	0.00127232	0.00579324	2.3401	0.00127232	0.0095381	2.3401
83	Uncharacterized protein OS=Pseudoalteromonas tunicata D2 OX=87626 GN=PTD2_17800 PE=4 SV=1	0.00137523	0.00607676	2.07009	0.00137523	0.00999559	2.07009
84	Rhs family protein OS=Pseudoalteromonas tunicata D2 OX=87626 GN=PTD2_17117 PE=4 SV=1	0.00213635	0.00833177	1.68084	4.99849e-05	0.000893729	2.99588

## Sheet: Table S5
Rank	Description	p-value	q-value	log2FC
1	Ribulose-phosphate 3-epimerase OS=Pseudoalteromonas tunicata D2 OX=87626 GN=rpe PE=3 SV=1	1.73e-07	5.23e-05	1.9261
2	Peptide deformylase OS=Pseudoalteromonas tunicata D2 OX=87626 GN=def PE=3 SV=1	3.87e-06	0.00036731	3.13423
3	2 3 4 5-tetrahydropyridine-2-carboxylate N-succinyltransferase OS=Pseudoalteromonas tunicata D2 OX=87626 GN=PTD2_06474 PE=3 SV=1	6.43e-06	0.00043282	3.08621
4	Glutamine synthetase OS=Pseudoalteromonas tunicata D2 OX=87626 GN=glnA PE=3 SV=1	7.37e-06	0.00043414	1.29119
5	Putative metal-dependent dipeptidase OS=Pseudoalteromonas tunicata D2 OX=87626 GN=PTD2_03171 PE=4 SV=1	1.09e-05	0.00051536	1.88349
6	Phosphoribosylamine--glycine ligase OS=Pseudoalteromonas tunicata D2 OX=87626 GN=purD PE=3 SV=1	1.99e-05	0.00072889	2.42394
7	Uncharacterized protein OS=Pseudoalteromonas tunicata D2 OX=87626 GN=PTD2_18035 PE=4 SV=1	4.73e-05	0.00117794	1.24373
8	Protein-export protein SecB OS=Pseudoalteromonas tunicata D2 OX=87626 GN=secB PE=3 SV=1	5e-05	0.00117794	1.21894
9	Thiol:disulfide interchange protein OS=Pseudoalteromonas tunicata D2 OX=87626 GN=PTD2_16681 PE=3 SV=1	6.8e-05	0.00136375	2.26899
10	Dihydroorotase OS=Pseudoalteromonas tunicata D2 OX=87626 GN=pyrC PE=3 SV=1	7.92e-05	0.00149128	1.29523
11	Uncharacterized protein OS=Pseudoalteromonas tunicata D2 OX=87626 GN=PTD2_14527 PE=4 SV=1	0.00013635	0.00225333	2.01155
12	Probable cytosol aminopeptidase OS=Pseudoalteromonas tunicata D2 OX=87626 GN=pepA PE=3 SV=1	0.00030869	0.00404971	4.13185
13	3-methyl-2-oxobutanoate hydroxymethyltransferase OS=Pseudoalteromonas tunicata D2 OX=87626 GN=panB PE=3 SV=1	0.00034683	0.00435623	1.89325
14	Thioredoxin OS=Pseudoalteromonas tunicata D2 OX=87626 GN=PTD2_09349 PE=3 SV=1	0.00046931	0.00558511	2.3459
15	Aspartate-semialdehyde dehydrogenase OS=Pseudoalteromonas tunicata D2 OX=87626 GN=asd PE=3 SV=1	0.00047432	0.00558511	2.44625
16	Putative aminopeptidase OS=Pseudoalteromonas tunicata D2 OX=87626 GN=PTD2_00911 PE=3 SV=1	0.00054476	0.00610911	2.46542
17	Cysteine synthase OS=Pseudoalteromonas tunicata D2 OX=87626 GN=PTD2_18255 PE=3 SV=1	0.0006019	0.00644309	0.643928
18	Uncharacterized protein OS=Pseudoalteromonas tunicata D2 OX=87626 GN=PTD2_11539 PE=4 SV=1	0.00072049	0.00737718	1.59937
19	Ykof domain-containing protein OS=Pseudoalteromonas tunicata D2 OX=87626 GN=PTD2_07739 PE=4 SV=1	0.00088081	0.00873389	2.00878
20	6 7-dimethyl-8-ribityllumazine synthase OS=Pseudoalteromonas tunicata D2 OX=87626 GN=ribH PE=3 SV=1	0.00103027	0.00960909	2.94439

## Sheet: Table S6
Bacteria and plasmids	Characteristics	References
Bacteria
E. coli DH5a	F- Φ80lacZΔM15 Δ(lacZYA–argF) U169 recA1 endA1 hdR17 phoA supE44 thi-1 gyrA96 relA1	Lab collection
P. tunicata D2	Wild type	Holmstrom et al 1998
ADx1	P. tunicata D2, in-frame VCBS deletion	This work
ADx2	VCBS+ rescued ADx1	This work
Plasmids
pK19mobsacB	Cloning vector, sacB, KmR	Schäfer et al. (1994)
pRK600	Helper plasmid, CmR	Finan et al. (1984)
pJC296	pK19mobsacB carrying in-frame VCBS deletion, sacB, KmR	This work
pJC302	pK19mobsacB carrying VCBS+ ORF, sacB, KmR	This work

## Sheet: Table S7
Note: Restriction sites are underlined
Oligo ID	Sequence
JC559	GCGCGAATTCGTGAAACGTACTCACGTTGACATG
JC560	CTAACAGACTAGATTAACGCTTAGGATCCCATGCCGAGCTCCGTAAATCGTG
JC561	CACGATTTACGGAGCTCGGCATGGGATCCTAAGCGTTAATCTAGTCTGTTAG
JC562	CGCGTCTAGAGTATTCGAGATATGTGCCAACATTC
JC563	CGCGTGAATGTTAAGGGTGCCCGTTTTAT
JC564	CGCGCAATCGATTACAAAGTGGGTTAGGTC
JC565	CGCGGTGAGTCAATCGTTGAGCCTGTTAC
JC679	GCGCGAATTCGAGCAGATTAATATTGGTTCAATGC
JC680	CGCGTCTAGATTCAACAGTATGAACAGCTCTAAAC
